# Supplementary material for: ShapeGTB: the role of local DNA shape in prioritization of functional variants in human promoters with machine learning
Source: PeerJ. 2018 Nov 29;6:e5742. doi: 10.7717/peerj.5742 (PMC6275119; doi:10.7717/peerj.5742)
Supplement: Supplemental Information 2 [file peerj-06-5742-s002.csv]

attribute	RI_norm
WT_GCSCORE_7_SNP_GCSCORE_7_diff	0.10180158
PROT_SNP_2_PROT_WT_2_diff	0.05526714
TFBS_SCORE_CEBPB	0.04449522
HELT_SNP_2_HELT_WT_2_diff	0.032877553
PROT_SNP_2	0.030924968
HELT_SNP_3_HELT_WT_3_diff	0.030617781
WT_GCSCORE_9_SNP_GCSCORE_9_diff	0.02966513
TFBS_SCORE_EP300	0.02950754
ROLL_SNP_3_ROLL_WT_3_diff	0.027794952
HELT_SNP_4_HELT_WT_4_diff	0.02733517
ROLL_SNP_2_ROLL_WT_2_diff	0.02688041
SNP_GCSCORE_7	0.026814066
WT_GCSCORE_7	0.024733583
PROT_WT_2	0.023988767
HELT_SNP_1_HELT_WT_1_diff	0.023135806
GERP_SCORE	0.022299323
TFBS_SCORE_JUND	0.02152441
SNP_SEQ_4_T	0.021345664
SNP_SEQ_4_A	0.019663937
ROLL_SNP_3	0.018896256
PROT_SNP_1_PROT_WT_1_diff	0.018536042
MGW_SNP_0_MGW_WT_0_diff	0.018416382
ROLL_SNP_2	0.018064179
PROT_SNP_3_PROT_WT_3_diff	0.017965483
MGW_SNP_4_MGW_WT_4_diff	0.017771276
ROLL_WT_2	0.017536258
WT_GCSCORE_7_SNP_GCSCORE_7_mul	0.017233187
WT_SEQ_4_A	0.017162006
HELT_SNP_3	0.016840791
ROLL_WT_3	0.016485805
HELT_SNP_2	0.015186497
ROLL_SNP_2_ROLL_WT_2_mul	0.015137488
ROLL_SNP_3_ROLL_WT_3_mul	0.015079587
WT_SEQ_4_C	0.01474742
WT_SEQ_4_G	0.0145894
HELT_WT_3	0.014229577
WT_SNP_AT	0.013715277
WT_SNP_GA	0.013408406
WT_SEQ_4_T	0.012675805
TFBS_SCORE_FOS	0.012643615
WT_SNP_CA	0.012537081
TF_disruption	0.012456936
HELT_WT_2	0.012368407
WT_SNP_TA	0.012326276
CG_overlap_cont	0.011518883
SNP_SEQ_5_T	0.011261147
SNP_SEQ_4_C	0.011180981
MGW_SNP_1_MGW_WT_1_diff	0.011116194
SNP_GCSCORE_9	0.011090793
MGW_SNP_3_MGW_WT_3_diff	0.010947883
SNP_SEQ_4_G	0.01090431
SNP_SEQ_3_A	0.0108872205
WT_GCSCORE_9	0.010791549
HELT_SNP_3_HELT_WT_3_mul	0.010771075
PROT_SNP_3	0.010655956
TF_disrupt_pval	0.010573142
WT_SNP_AG	0.0102817975
WT_SNP_TC	0.010250562
MGW_SNP_2_MGW_WT_2_diff	0.009889171
HIST_SCORE_Gm12878H3k9acStdPk	0.009772113
TT_overlap_cont	0.009614493
ROLL_SNP_1_ROLL_WT_1_diff	0.009601242
PROT_SNP_2_PROT_WT_2_mul	0.009594207
PROT_SNP_3_PROT_WT_3_mul	0.009583694
AA_overlap_cont	0.0094410805
CC_overlap_cont	0.009333479
mean_Hist	0.009291608
SNP_SEQ_5_A	0.00928243
ROLL_SNP_4_ROLL_WT_4_diff	0.0090852445
mean_TF	0.009082369
SNP_SEQ_3_T	0.009017801
PROT_SNP_4_PROT_WT_4_diff	0.008960133
SNP_SEQ_3_C	0.008936148
PHASTCONS_SCORE	0.008861225
SNP_SEQ_5_C	0.008851474
SNP_SEQ_5_G	0.008775158
PROT_SNP_1	0.0087686535
PROT_SNP_0	0.008721063
PROT_SNP_4	0.008694012
PROT_WT_3	0.008619326
WT_SNP_TG	0.0085860165
SNP_SEQ_3_G	0.008301689
GG_overlap_cont	0.008144507
PROT_WT_0	0.0081137465
WT_GCSCORE_9_SNP_GCSCORE_9_mul	0.00797453
CT_overlap_cont	0.007974022
AT_overlap_cont	0.007936968
PROT_WT_1	0.007936837
TA_overlap_cont	0.007908974
PROT_SNP_1_PROT_WT_1_mul	0.007852099
PROT_WT_4	0.00783882
AC_overlap_cont	0.0077893226
WT_SNP_GC	0.00776808
WT_SNP_CT	0.007763303
TFBS_SCORE_RAD21	0.0077514173
PROT_SNP_0_PROT_WT_0_mul	0.0077240616
DNASE_SCORE	0.0076931473
AG_overlap_cont	0.007660958
TC_overlap_cont	0.007643397
MGW_SNP_4	0.0076216385
ROLL_SNP_4	0.007607444
SNP_SEQ_6_A	0.0075650187
GT_overlap_cont	0.0075493697
TG_overlap_cont	0.0075362595
HELT_SNP_2_HELT_WT_2_mul	0.0075074993
PROT_SNP_0_PROT_WT_0_diff	0.00741495
GC_overlap_cont	0.0073832115
GA_overlap_cont	0.0073614544
CA_overlap_cont	0.007278107
ROLL_SNP_5	0.007191758
TFBS_SCORE_CTCF	0.0071840025
SNP_SEQ_6_T	0.0071243434
SNP_SEQ_2_A	0.007027239
PROT_SNP_4_PROT_WT_4_mul	0.0068768426
HELT_SNP_5_HELT_WT_5_diff	0.0068127234
ROLL_SNP_1	0.0068004094
MGW_SNP_3	0.00671105
MGW_WT_1	0.0066619767
MGW_SNP_2	0.006644856
MGW_WT_0	0.006613761
SNP_SEQ_2_T	0.0065469197
SNP_SEQ_7_T	0.006496021
MGW_WT_2	0.006484526
ROLL_WT_5	0.0064771147
MGW_SNP_0	0.006404148
HELT_SNP_0_HELT_WT_0_diff	0.006403923
MGW_WT_4	0.0063988836
HIST_SCORE_Dnd41H3k04me3Pk	0.0063825273
ROLL_WT_4	0.0063550556
ROLL_WT_1	0.006354729
TFBS_SCORE_MYC	0.0063304645
MGW_WT_3	0.006298259
HELT_WT_1	0.0062875403
MGW_SNP_1	0.0062790276
SNP_SEQ_6_C	0.006278339
ROLL_SNP_0	0.006271247
SNP_SEQ_1_T	0.006174001
ROLL_SNP_4_ROLL_WT_4_mul	0.0061109555
ROLL_SNP_1_ROLL_WT_1_mul	0.00609239
TFBS_SCORE_MAX	0.006037795
HIST_SCORE_Gm12878H3k04me3StdPkV2	0.006000619
ROLL_SNP_0_ROLL_WT_0_diff	0.005989161
SNP_SEQ_1_A	0.0059102653
HELT_SNP_4	0.005890218
SNP_SEQ_2_G	0.0057906904
SNP_SEQ_6_G	0.0057892664
SNP_SEQ_2_C	0.0057615465
HELT_WT_4	0.005708379
HELT_SNP_1	0.00570667
SNP_SEQ_0_T	0.0055307043
SNP_SEQ_0_A	0.005522994
SNP_SEQ_7_C	0.0055185584
SNP_SEQ_7_G	0.0055088126
ROLL_SNP_5_ROLL_WT_5_mul	0.0055080005
SNP_SEQ_8_T	0.0054812157
MGW_SNP_3_MGW_WT_3_mul	0.0054737194
SNP_SEQ_7_A	0.0054456713
SNP_SEQ_8_A	0.0054325005
TFBS_SCORE_GATA2	0.0054314714
ROLL_WT_0	0.0054308325
HELT_SNP_5	0.0053842003
HELT_SNP_0	0.0053616543
ROLL_SNP_0_ROLL_WT_0_mul	0.005322945
ROLL_SNP_5_ROLL_WT_5_diff	0.005299472
SNP_SEQ_1_G	0.0052717333
HELT_WT_5	0.0051801982
MGW_SNP_2_MGW_WT_2_mul	0.005171497
HIST_SCORE_Dnd41H3k09acPk	0.0051618717
MGW_SNP_4_MGW_WT_4_mul	0.005137027
SNP_SEQ_8_G	0.005135694
SNP_SEQ_1_C	0.0050788214
HELT_WT_0	0.0050758626
HIST_SCORE_K562H3k4me3StdPk	0.0050513693
HIST_SCORE_K562H3k9acStdPk	0.0049852496
HELT_SNP_1_HELT_WT_1_mul	0.0049558883
SNP_SEQ_0_C	0.004863326
SNP_SEQ_0_G	0.0048473226
HIST_SCORE_Hepg2H3k9acStdPk	0.0048169056
MGW_SNP_1_MGW_WT_1_mul	0.004731542
HELT_SNP_4_HELT_WT_4_mul	0.004729623
SNP_SEQ_8_C	0.0047241924
HIST_SCORE_Helas3H3k9acStdPk	0.0047076074
WT_ZSCORE_7_SNP_ZSCORE_7_diff	0.0046338844
TFBS_SCORE_POLR2A	0.0046135625
HIST_SCORE_HsmmH3k4me3StdPk	0.004583031
SNP_ZSCORE_7	0.0044908775
X0_1_Hist	0.0044736224
HELT_SNP_5_HELT_WT_5_mul	0.0044707158
HIST_SCORE_Monocd14ro1746H3k04me3Pk	0.0044663963
HIST_SCORE_Helas3H3k4me3StdPk	0.0044577667
HIST_SCORE_HmecH3k9acStdPk	0.0044499803
MGW_SNP_0_MGW_WT_0_mul	0.0044361646
HIST_SCORE_Monocd14ro1746H3k09acPk	0.0044056387
HIST_SCORE_HsmmH3k9acStdPk	0.00440451
HIST_SCORE_H1hescH3k4me3StdPk	0.004383791
HIST_SCORE_HuvecH3k9acStdPk	0.0043687094
X0_1_TF	0.004343763
HELT_SNP_0_HELT_WT_0_mul	0.004269248
WT_ZSCORE_7	0.0042619733
HIST_SCORE_H1hescH3k9acStdPk	0.0042465306
HIST_SCORE_NhlfH3k9acStdPk	0.004093288
HIST_SCORE_HsmmtH3k9acStdPk	0.004087723
WT_ZSCORE_9_SNP_ZSCORE_9_mul	0.0040804357
HIST_SCORE_NhdfadH3k9acStdPk	0.0040094997
HIST_SCORE_Hepg2H3k4me3StdPk	0.004001621
WT_ZSCORE_7_SNP_ZSCORE_7_mul	0.0039675026
SNP_ZSCORE_9	0.0039565614
HIST_SCORE_A549H3k09acEtoh02Pk	0.0037652284
HIST_SCORE_NhlfH3k4me3StdPk	0.0037574803
HIST_SCORE_HmecH3k4me3StdPk	0.0037464134
WT_ZSCORE_9_SNP_ZSCORE_9_diff	0.0036691336
WT_ZSCORE_9	0.0036623098
HIST_SCORE_NhekH3k9acStdPk	0.0036115814
HIST_SCORE_A549H3k04me3Etoh02Pk	0.0035384826
HIST_SCORE_HuvecH3k4me3StdPk	0.0034828254
HIST_SCORE_NhaH3k4me3StdPk	0.0033719477
HIST_SCORE_HsmmtH3k4me3StdPk	0.0033430718
HIST_SCORE_NhdfadH3k4me3StdPk	0.0032776122
HIST_SCORE_NhaH3k09acPk	0.003243016
MEAN_HIST_me3	0.0032135565
MEAN_HIST_9ac	0.0031935459
HIST_SCORE_NhekH3k4me3StdPk	0.0031539984
X0_1_Hist_9ac	0
X0_1_Hist_me3	0
WT_SNP_AC	0
WT_SNP_CG	0
WT_SNP_GT	0
