# Supplementary material for: ShapeGTB: the role of local DNA shape in prioritization of functional variants in human promoters with machine learning
Source: PeerJ. 2018 Nov 29;6:e5742. doi: 10.7717/peerj.5742 (PMC6275119; doi:10.7717/peerj.5742)
Supplement: Supplemental Information 3 [file peerj-06-5742-s003.csv]

position	edge_a	edge_b	weight
1	SNP_GCSCORE_7	WT_GCSCORE_7	527.564
2	SNP_GCSCORE_7	WT_GCSCORE_7_SNP_GCSCORE_7_mul	471.9275
3	WT_GCSCORE_7	WT_GCSCORE_7_SNP_GCSCORE_7_mul	452.61633
4	WT_GCSCORE_7_SNP_GCSCORE_7_diff	PROT_SNP_2_PROT_WT_2_diff	438.9226
5	WT_GCSCORE_7	SNP_GCSCORE_7	417.22058
6	WT_GCSCORE_7_SNP_GCSCORE_7_mul	WT_GCSCORE_7	395.27466
7	WT_GCSCORE_9_SNP_GCSCORE_9_diff	WT_GCSCORE_7_SNP_GCSCORE_7_diff	292.4456
8	WT_GCSCORE_7_SNP_GCSCORE_7_mul	SNP_GCSCORE_7	288.75275
9	WT_GCSCORE_7_SNP_GCSCORE_7_diff	HELT_SNP_3_HELT_WT_3_diff	281.59393
10	WT_GCSCORE_7_SNP_GCSCORE_7_diff	ROLL_SNP_3_ROLL_WT_3_diff	251.28818
11	WT_GCSCORE_7_SNP_GCSCORE_7_diff	HELT_SNP_4_HELT_WT_4_diff	249.31885
12	WT_GCSCORE_7_SNP_GCSCORE_7_diff	HELT_SNP_2_HELT_WT_2_diff	248.00714
13	WT_GCSCORE_7_SNP_GCSCORE_7_diff	ROLL_SNP_2_ROLL_WT_2_diff	238.5242
14	WT_GCSCORE_9_SNP_GCSCORE_9_diff	PROT_SNP_2_PROT_WT_2_diff	236.46799
15	SNP_SEQ_4_G	HELT_SNP_2_HELT_WT_2_diff	230.2983
16	WT_SNP_GA	WT_GCSCORE_7_SNP_GCSCORE_7_diff	219.16974
17	PROT_SNP_2_PROT_WT_2_diff	WT_GCSCORE_7_SNP_GCSCORE_7_diff	218.71745
18	SNP_SEQ_5_T	ROLL_WT_3	207.60912
19	WT_SEQ_4_A	ROLL_SNP_3_ROLL_WT_3_diff	206.78625
20	WT_GCSCORE_7_SNP_GCSCORE_7_diff	MGW_SNP_4_MGW_WT_4_diff	200.11713
21	PROT_SNP_2_PROT_WT_2_diff	HELT_SNP_2_HELT_WT_2_diff	194.1716
22	WT_SNP_GA	PROT_SNP_2_PROT_WT_2_diff	190.11539
23	WT_GCSCORE_7_SNP_GCSCORE_7_diff	PROT_WT_2	189.08772
24	SNP_SEQ_4_C	HELT_SNP_2_HELT_WT_2_diff	188.95334
25	WT_GCSCORE_7_SNP_GCSCORE_7_diff	PROT_SNP_2	188.2785
26	SNP_SEQ_4_C	HELT_SNP_3_HELT_WT_3_diff	186.61943
27	WT_SEQ_4_G	HELT_SNP_3_HELT_WT_3_diff	186.1302
28	SNP_GCSCORE_7	PROT_SNP_0	185.00133
29	WT_GCSCORE_7_SNP_GCSCORE_7_diff	HELT_SNP_1_HELT_WT_1_diff	176.81834
30	SNP_SEQ_4_G	HELT_SNP_3_HELT_WT_3_diff	176.7533
31	SNP_SEQ_5_T	PROT_SNP_3_PROT_WT_3_mul	176.2563
32	WT_GCSCORE_7_SNP_GCSCORE_7_diff	MGW_SNP_0_MGW_WT_0_diff	172.76945
33	SNP_SEQ_4_T	WT_GCSCORE_7_SNP_GCSCORE_7_diff	171.80759
34	WT_GCSCORE_7	HELT_SNP_2_HELT_WT_2_diff	171.74246
35	SNP_SEQ_3_T	HELT_SNP_2_HELT_WT_2_diff	169.43594
36	SNP_SEQ_3_A	ROLL_WT_2	168.48924
37	WT_GCSCORE_7	PROT_WT_2	168.23657
38	WT_GCSCORE_7	PROT_SNP_0_PROT_WT_0_mul	167.80516
39	SNP_SEQ_3_A	ROLL_SNP_2	167.16045
40	WT_GCSCORE_7_SNP_GCSCORE_7_diff	SNP_SEQ_4_T	167.12189
41	WT_GCSCORE_7_SNP_GCSCORE_7_diff	PROT_SNP_1_PROT_WT_1_diff	166.58458
42	WT_SNP_AT	HELT_SNP_2_HELT_WT_2_diff	166.42911
43	SNP_GCSCORE_7	WT_GCSCORE_9	166.16728
44	SNP_GCSCORE_7	PROT_SNP_3_PROT_WT_3_mul	165.59113
45	SNP_GCSCORE_7	PROT_SNP_0_PROT_WT_0_mul	165.40918
46	WT_GCSCORE_7_SNP_GCSCORE_7_diff	ROLL_SNP_3_ROLL_WT_3_mul	165.27127
47	HELT_SNP_2_HELT_WT_2_diff	ROLL_SNP_2_ROLL_WT_2_diff	164.10909
48	WT_SEQ_4_C	ROLL_SNP_3_ROLL_WT_3_diff	162.87286
49	WT_GCSCORE_7_SNP_GCSCORE_7_diff	PROT_SNP_3_PROT_WT_3_diff	159.91939
50	WT_GCSCORE_9_SNP_GCSCORE_9_diff	PROT_SNP_2	159.75313
51	WT_GCSCORE_7	SNP_GCSCORE_9	159.60199
52	WT_SEQ_4_C	HELT_SNP_3_HELT_WT_3_diff	158.89902
53	WT_GCSCORE_7_SNP_GCSCORE_7_diff	ROLL_WT_2	155.84804
54	WT_SEQ_4_G	HELT_SNP_2_HELT_WT_2_diff	155.54391
55	WT_SEQ_4_C	HELT_SNP_2_HELT_WT_2_diff	154.34106
56	WT_SEQ_4_A	HELT_SNP_3_HELT_WT_3_diff	153.6616
57	SNP_SEQ_4_T	MGW_SNP_0_MGW_WT_0_diff	151.95341
58	SNP_SEQ_5_G	PROT_SNP_3_PROT_WT_3_diff	151.64258
59	SNP_GCSCORE_7	PROT_WT_4	151.12581
60	WT_GCSCORE_7	CA_overlap_cont	150.83017
61	SNP_GCSCORE_9	WT_GCSCORE_7	150.76167
62	SNP_GCSCORE_7	PROT_WT_3	150.64996
63	WT_GCSCORE_7_SNP_GCSCORE_7_diff	WT_SEQ_4_A	150.27373
64	WT_SEQ_4_A	ROLL_WT_3	150.21352
65	SNP_GCSCORE_7	PROT_WT_0	150.0078
66	WT_SEQ_4_T	ROLL_WT_2	149.68362
67	SNP_SEQ_5_G	HELT_SNP_3	149.63882
68	SNP_SEQ_2_A	ROLL_WT_1	148.50552
69	WT_SEQ_4_T	MGW_SNP_0_MGW_WT_0_diff	148.3539
70	SNP_SEQ_5_A	HELT_SNP_3_HELT_WT_3_diff	148.14496
71	ROLL_SNP_2_ROLL_WT_2_diff	HELT_SNP_2_HELT_WT_2_diff	147.99596
72	SNP_SEQ_4_T	ROLL_SNP_2_ROLL_WT_2_diff	147.56749
73	SNP_SEQ_4_A	HELT_SNP_2_HELT_WT_2_diff	147.41399
74	SNP_SEQ_5_A	ROLL_WT_4	147.18616
75	SNP_SEQ_4_T	HELT_SNP_1_HELT_WT_1_diff	146.56369
76	SNP_SEQ_6_A	PROT_SNP_4	146.27118
77	SNP_SEQ_5_T	PROT_SNP_3	146.17627
78	PROT_SNP_2_PROT_WT_2_diff	SNP_GCSCORE_7	145.96107
79	SNP_GCSCORE_7	PROT_SNP_1	145.51088
80	SNP_SEQ_3_C	PROT_SNP_1_PROT_WT_1_diff	144.69824
81	HELT_SNP_2_HELT_WT_2_diff	ROLL_SNP_3_ROLL_WT_3_diff	144.60764
82	SNP_GCSCORE_7	PROT_SNP_3	144.03778
83	SNP_GCSCORE_7	SNP_GCSCORE_9	143.96164
84	SNP_SEQ_5_C	PROT_SNP_3_PROT_WT_3_mul	143.71638
85	WT_GCSCORE_7	PROT_SNP_0	143.64087
86	SNP_SEQ_7_T	ROLL_SNP_5	142.65222
87	WT_SEQ_4_A	HELT_SNP_2_HELT_WT_2_diff	142.63646
88	SNP_SEQ_5_C	HELT_SNP_3_HELT_WT_3_mul	142.59862
89	SNP_SEQ_4_A	HELT_SNP_4_HELT_WT_4_diff	142.58296
90	WT_GCSCORE_7	PROT_WT_0	142.4409
91	WT_GCSCORE_7_SNP_GCSCORE_7_diff	ROLL_SNP_2	142.05394
92	SNP_SEQ_5_T	ROLL_SNP_3	140.90248
93	TFBS_SCORE_EP300	WT_GCSCORE_7_SNP_GCSCORE_7_diff	140.56049
94	SNP_SEQ_5_G	PROT_WT_3	140.26486
95	WT_GCSCORE_7_SNP_GCSCORE_7_diff	ROLL_WT_3	140.10252
96	WT_SEQ_4_C	WT_GCSCORE_7_SNP_GCSCORE_7_diff	138.86975
97	WT_SEQ_4_T	ROLL_SNP_2_ROLL_WT_2_diff	138.55042
98	SNP_GCSCORE_7	HELT_SNP_2_HELT_WT_2_diff	138.41122
99	SNP_GCSCORE_7	PROT_WT_2	138.1011
100	SNP_SEQ_2_A	PROT_SNP_0	138.00331
101	WT_SEQ_4_T	HELT_SNP_2_HELT_WT_2_diff	137.69937
102	WT_GCSCORE_7	PROT_WT_3	137.56946
103	SNP_SEQ_4_T	HELT_SNP_2_HELT_WT_2_diff	136.83716
104	WT_GCSCORE_7_SNP_GCSCORE_7_diff	HELT_SNP_3	136.28732
105	SNP_SEQ_5_T	HELT_SNP_3	135.67497
106	SNP_GCSCORE_7	ROLL_SNP_3_ROLL_WT_3_diff	135.31226
107	SNP_SEQ_5_A	HELT_SNP_3	134.58118
108	SNP_SEQ_5_C	PROT_SNP_3	134.27051
109	WT_GCSCORE_7	PROT_SNP_2	133.18661
110	SNP_SEQ_4_C	ROLL_SNP_2	133.1457
111	WT_SEQ_4_A	WT_GCSCORE_7_SNP_GCSCORE_7_diff	132.91635
112	WT_SEQ_4_A	MGW_SNP_4_MGW_WT_4_diff	132.27866
113	WT_GCSCORE_7	WT_GCSCORE_9	132.24535
114	WT_GCSCORE_7_SNP_GCSCORE_7_diff	ROLL_SNP_2_ROLL_WT_2_mul	131.41478
115	WT_GCSCORE_7_SNP_GCSCORE_7_diff	ROLL_SNP_3	131.3122
116	WT_GCSCORE_7	ROLL_SNP_3_ROLL_WT_3_diff	131.27664
117	WT_GCSCORE_7	PROT_SNP_3	131.16312
118	WT_GCSCORE_9_SNP_GCSCORE_9_diff	WT_GCSCORE_7	131.08012
119	SNP_GCSCORE_7	PROT_SNP_1_PROT_WT_1_mul	130.61386
120	WT_SEQ_4_T	ROLL_SNP_3_ROLL_WT_3_diff	130.52943
121	SNP_GCSCORE_7	PROT_SNP_2_PROT_WT_2_diff	130.40137
122	SNP_SEQ_4_A	ROLL_SNP_3_ROLL_WT_3_diff	129.98845
123	SNP_SEQ_6_T	ROLL_WT_4	129.90227
124	WT_SNP_TC	HELT_SNP_2_HELT_WT_2_diff	129.06828
125	WT_SEQ_4_C	ROLL_SNP_2_ROLL_WT_2_diff	128.80084
126	WT_SEQ_4_T	HELT_SNP_3_HELT_WT_3_diff	128.59299
127	SNP_SEQ_6_T	ROLL_SNP_4	128.54526
128	SNP_SEQ_3_G	HELT_SNP_2	128.35522
129	WT_GCSCORE_7_SNP_GCSCORE_7_diff	WT_SEQ_4_C	127.80939
130	SNP_SEQ_5_G	HELT_SNP_3_HELT_WT_3_mul	127.71722
131	WT_GCSCORE_7	PROT_SNP_3_PROT_WT_3_mul	127.45373
132	HELT_SNP_2_HELT_WT_2_diff	WT_GCSCORE_7	127.20508
133	SNP_SEQ_3_T	HELT_SNP_2	126.77644
134	WT_GCSCORE_7_SNP_GCSCORE_7_diff	WT_GCSCORE_9_SNP_GCSCORE_9_diff	126.70847
135	WT_SEQ_4_T	HELT_WT_3	126.21662
136	ROLL_SNP_3_ROLL_WT_3_diff	HELT_SNP_2_HELT_WT_2_diff	125.9688
137	SNP_SEQ_3_A	PROT_WT_1	125.88216
138	WT_SEQ_4_A	HELT_SNP_4_HELT_WT_4_diff	125.824684
139	SNP_SEQ_4_G	HELT_SNP_2	125.53657
140	SNP_GCSCORE_7	GG_overlap_cont	125.5036
141	HELT_SNP_1_HELT_WT_1_diff	HELT_SNP_2_HELT_WT_2_diff	125.46791
142	TFBS_SCORE_CEBPB	WT_GCSCORE_7_SNP_GCSCORE_7_diff	125.40162
143	SNP_GCSCORE_7	PROT_SNP_4	124.78694
144	WT_GCSCORE_7	PROT_SNP_2_PROT_WT_2_diff	124.55147
145	WT_GCSCORE_7_SNP_GCSCORE_7_diff	MGW_SNP_3_MGW_WT_3_diff	124.345695
146	SNP_SEQ_6_A	ROLL_WT_5	124.002754
147	SNP_SEQ_5_T	ROLL_SNP_3_ROLL_WT_3_diff	123.97048
148	WT_GCSCORE_7	PROT_SNP_4	123.96847
149	SNP_SEQ_5_T	PROT_WT_3	123.87779
150	SNP_SEQ_4_G	HELT_SNP_3	123.58558
151	SNP_GCSCORE_7	HELT_SNP_3_HELT_WT_3_diff	122.761215
152	SNP_GCSCORE_7	WT_GCSCORE_9_SNP_GCSCORE_9_mul	122.62919
153	WT_SNP_TC	ROLL_SNP_2_ROLL_WT_2_diff	122.47101
154	SNP_SEQ_3_A	PROT_SNP_1_PROT_WT_1_mul	122.31431
155	WT_GCSCORE_7	PROT_WT_1	122.267265
156	HELT_SNP_2_HELT_WT_2_diff	MGW_SNP_1_MGW_WT_1_diff	122.11407
157	WT_GCSCORE_7_SNP_GCSCORE_7_diff	HELT_WT_3	122.074844
158	ROLL_SNP_3_ROLL_WT_3_diff	MGW_SNP_1_MGW_WT_1_diff	121.98576
159	SNP_GCSCORE_7	PROT_SNP_4_PROT_WT_4_mul	121.968185
160	WT_GCSCORE_7	MGW_SNP_0_MGW_WT_0_diff	121.79369
161	HELT_SNP_4_HELT_WT_4_diff	HELT_SNP_2_HELT_WT_2_diff	121.65728
162	WT_GCSCORE_7	PROT_SNP_1	121.53951
163	SNP_GCSCORE_7	HELT_SNP_3	121.25465
164	HELT_SNP_2_HELT_WT_2_diff	HELT_SNP_4_HELT_WT_4_diff	121.03655
165	TT_overlap_cont	WT_GCSCORE_7	120.93377
166	SNP_SEQ_4_A	MGW_SNP_4_MGW_WT_4_diff	120.848434
167	SNP_SEQ_4_C	HELT_SNP_2	120.77631
168	SNP_SEQ_4_G	WT_GCSCORE_7_SNP_GCSCORE_7_diff	120.59871
169	WT_GCSCORE_9_SNP_GCSCORE_9_diff	HELT_SNP_4_HELT_WT_4_diff	119.848526
170	SNP_SEQ_5_C	PROT_WT_3	119.761345
171	SNP_SEQ_5_T	HELT_SNP_3_HELT_WT_3_diff	119.41917
172	SNP_SEQ_4_A	ROLL_SNP_2_ROLL_WT_2_diff	119.2566
173	PROT_SNP_2_PROT_WT_2_diff	WT_GCSCORE_7	119.17087
174	SNP_SEQ_4_A	HELT_SNP_3_HELT_WT_3_diff	119.10552
175	WT_GCSCORE_7	AG_overlap_cont	118.95766
176	PROT_SNP_2_PROT_WT_2_diff	ROLL_SNP_3_ROLL_WT_3_diff	118.77757
177	WT_GCSCORE_7	TT_overlap_cont	117.82667
178	SNP_SEQ_6_A	PROT_WT_4	117.72482
179	WT_GCSCORE_7	PROT_SNP_2_PROT_WT_2_mul	117.56204
180	PROT_SNP_2_PROT_WT_2_diff	ROLL_SNP_2_ROLL_WT_2_diff	117.432274
181	SNP_SEQ_3_C	PROT_WT_1	117.25126
182	SNP_GCSCORE_7	MGW_SNP_0_MGW_WT_0_diff	117.01599
183	SNP_SEQ_5_A	ROLL_SNP_4	116.94768
184	SNP_SEQ_2_A	PROT_WT_0	116.925804
185	WT_GCSCORE_7	HELT_SNP_3_HELT_WT_3_diff	116.807144
186	WT_GCSCORE_7	ROLL_SNP_2_ROLL_WT_2_diff	116.31243
187	SNP_SEQ_5_A	HELT_WT_3	116.037445
188	WT_GCSCORE_9_SNP_GCSCORE_9_diff	PROT_WT_2	115.84743
189	SNP_SEQ_4_T	HELT_SNP_3_HELT_WT_3_diff	115.60537
190	WT_SEQ_4_G	ROLL_SNP_2_ROLL_WT_2_diff	115.557076
191	WT_GCSCORE_7	HELT_WT_3	115.49973
192	PROT_SNP_2_PROT_WT_2_diff	HELT_SNP_3_HELT_WT_3_diff	115.22839
193	WT_GCSCORE_9_SNP_GCSCORE_9_diff	SNP_GCSCORE_7	115.178955
194	WT_GCSCORE_9	SNP_GCSCORE_7	115.14064
195	SNP_SEQ_5_G	PROT_SNP_3	115.055115
196	SNP_SEQ_2_A	PROT_SNP_0_PROT_WT_0_mul	115.00377
197	HELT_SNP_3_HELT_WT_3_diff	ROLL_SNP_2_ROLL_WT_2_diff	114.93289
198	HELT_SNP_2_HELT_WT_2_diff	HELT_SNP_1_HELT_WT_1_diff	114.79417
199	WT_GCSCORE_7_SNP_GCSCORE_7_diff	MGW_SNP_1_MGW_WT_1_diff	114.60108
200	SNP_SEQ_3_T	PROT_SNP_1	114.345474
201	SNP_SEQ_3_A	PROT_SNP_1	113.96331
202	WT_GCSCORE_7	ROLL_WT_3	113.66265
203	WT_GCSCORE_7	PROT_WT_4	113.57798
204	ROLL_WT_2	HELT_SNP_2_HELT_WT_2_diff	113.56849
205	SNP_SEQ_3_C	HELT_WT_2	113.18016
206	AG_overlap_cont	WT_GCSCORE_7	112.74644
207	SNP_SEQ_6_A	ROLL_SNP_5	112.47093
208	SNP_GCSCORE_7	PROT_SNP_2	112.379456
209	SNP_SEQ_5_A	HELT_SNP_3_HELT_WT_3_mul	112.35625
210	SNP_SEQ_5_T	ROLL_SNP_3_ROLL_WT_3_mul	112.19481
211	SNP_GCSCORE_7	MGW_SNP_4_MGW_WT_4_diff	112.18809
212	WT_SNP_TC	HELT_SNP_3_HELT_WT_3_diff	112.15778
213	WT_GCSCORE_7	MGW_SNP_4_MGW_WT_4_diff	112.11934
214	SNP_SEQ_3_A	PROT_SNP_2_PROT_WT_2_diff	111.762085
215	CA_overlap_cont	WT_GCSCORE_7	111.519035
216	WT_GCSCORE_7_SNP_GCSCORE_7_diff	WT_SEQ_4_G	111.509895
217	SNP_GCSCORE_7	PROT_SNP_1_PROT_WT_1_diff	111.39258
218	WT_GCSCORE_9_SNP_GCSCORE_9_diff	HELT_SNP_2_HELT_WT_2_diff	111.28839
219	WT_SEQ_4_A	ROLL_SNP_2_ROLL_WT_2_diff	111.193344
220	WT_GCSCORE_7_SNP_GCSCORE_7_diff	HELT_SNP_3_HELT_WT_3_mul	111.115036
221	GERP_SCORE	WT_GCSCORE_7_SNP_GCSCORE_7_diff	110.8858
222	ROLL_SNP_2_ROLL_WT_2_diff	MGW_SNP_3_MGW_WT_3_diff	110.79272
223	SNP_SEQ_6_C	PROT_WT_4	110.78642
224	SNP_SEQ_5_A	PROT_WT_3	110.55901
225	HELT_SNP_3_HELT_WT_3_diff	PROT_SNP_1_PROT_WT_1_diff	110.52859
226	WT_GCSCORE_7	WT_GCSCORE_9_SNP_GCSCORE_9_diff	110.39525
227	PROT_SNP_2	WT_GCSCORE_7	110.29333
228	SNP_SEQ_7_T	ROLL_WT_5	110.15057
229	WT_GCSCORE_7	TF_disrupt_pval	109.61621
230	PROT_SNP_2	SNP_GCSCORE_7	109.59892
231	SNP_SEQ_3_A	HELT_SNP_2	109.27756
232	WT_GCSCORE_7	HELT_WT_2	109.26253
233	SNP_SEQ_3_G	PROT_SNP_1	109.219734
234	SNP_SEQ_3_A	ROLL_SNP_2_ROLL_WT_2_mul	109.1402
235	SNP_SEQ_5_A	PROT_SNP_3_PROT_WT_3_mul	109.13283
236	WT_GCSCORE_7_SNP_GCSCORE_7_diff	HELT_WT_2	109.10489
237	SNP_SEQ_5_C	HELT_SNP_3	109.04129
238	PROT_SNP_2_PROT_WT_2_diff	ROLL_WT_2	108.91129
239	WT_SNP_AT	ROLL_SNP_3_ROLL_WT_3_diff	108.70538
240	SNP_GCSCORE_7	PROT_SNP_2_PROT_WT_2_mul	108.57555
241	SNP_SEQ_7_G	HELT_SNP_5	108.46608
242	WT_GCSCORE_9_SNP_GCSCORE_9_diff	ROLL_SNP_3_ROLL_WT_3_diff	108.453354
243	SNP_SEQ_5_A	PROT_SNP_3	108.38756
244	SNP_GCSCORE_7	MGW_WT_4	108.22269
245	SNP_SEQ_3_C	PROT_SNP_1_PROT_WT_1_mul	108.135056
246	SNP_GCSCORE_7	ROLL_SNP_2_ROLL_WT_2_diff	108.04579
247	PROT_WT_2	WT_GCSCORE_7	107.7614
248	WT_GCSCORE_9_SNP_GCSCORE_9_diff	ROLL_SNP_2_ROLL_WT_2_mul	107.606186
249	WT_GCSCORE_7_SNP_GCSCORE_7_diff	PROT_SNP_2_PROT_WT_2_mul	107.49535
250	SNP_GCSCORE_7	PROT_WT_1	107.109375
251	SNP_SEQ_5_G	PROT_SNP_3_PROT_WT_3_mul	107.00008
252	HELT_SNP_2_HELT_WT_2_diff	SNP_GCSCORE_7	106.96455
253	SNP_GCSCORE_9	WT_GCSCORE_9	106.8903
254	HELT_SNP_3_HELT_WT_3_diff	ROLL_WT_3	106.874146
255	SNP_SEQ_3_A	HELT_SNP_2_HELT_WT_2_diff	106.68748
256	SNP_GCSCORE_7	MGW_SNP_3_MGW_WT_3_diff	106.55937
257	WT_GCSCORE_7	WT_GCSCORE_9_SNP_GCSCORE_9_mul	106.34065
258	SNP_GCSCORE_7	SNP_SEQ_2_A	106.17647
259	SNP_SEQ_3_C	HELT_SNP_2	105.93947
260	WT_GCSCORE_7	MGW_WT_1	105.831085
261	TFBS_SCORE_JUND	WT_GCSCORE_7_SNP_GCSCORE_7_diff	105.801216
262	ROLL_SNP_3_ROLL_WT_3_diff	ROLL_SNP_2_ROLL_WT_2_diff	105.77925
263	SNP_SEQ_3_A	ROLL_SNP_2_ROLL_WT_2_diff	105.65962
264	SNP_SEQ_3_T	PROT_SNP_1_PROT_WT_1_mul	105.47348
265	SNP_SEQ_2_A	ROLL_SNP_1	105.28725
266	SNP_SEQ_1_A	ROLL_SNP_0	105.03142
267	SNP_SEQ_5_C	PROT_SNP_4_PROT_WT_4_diff	105.03065
268	SNP_SEQ_2_G	ROLL_SNP_1_ROLL_WT_1_mul	104.8634
269	PROT_SNP_2_PROT_WT_2_diff	WT_GCSCORE_9_SNP_GCSCORE_9_diff	104.8454
270	SNP_GCSCORE_7	MGW_SNP_2_MGW_WT_2_diff	104.82879
271	SNP_SEQ_6_T	PROT_WT_4	104.80669
272	WT_GCSCORE_7	AC_overlap_cont	104.80323
273	SNP_GCSCORE_7	CA_overlap_cont	104.76369
274	WT_GCSCORE_7	PHASTCONS_SCORE	104.643
275	WT_GCSCORE_7_SNP_GCSCORE_7_diff	HELT_SNP_2	104.51067
276	ROLL_SNP_2_ROLL_WT_2_diff	HELT_SNP_3_HELT_WT_3_diff	104.45414
277	SNP_GCSCORE_7	MGW_SNP_2	104.449776
278	SNP_GCSCORE_7	HELT_SNP_2	104.40144
279	ROLL_SNP_3_ROLL_WT_3_diff	WT_GCSCORE_7	104.35384
280	WT_GCSCORE_7	HELT_SNP_2	104.19698
281	WT_GCSCORE_7_SNP_GCSCORE_7_diff	WT_SNP_AT	103.84164
282	SNP_SEQ_3_T	HELT_WT_2	103.81891
283	WT_GCSCORE_7	MGW_SNP_4	103.57321
284	SNP_GCSCORE_7	ROLL_WT_3	103.464485
285	SNP_SEQ_3_A	HELT_WT_2	103.459236
286	SNP_SEQ_1_A	MGW_WT_0	103.37022
287	SNP_SEQ_2_T	WT_GCSCORE_7	103.00518
288	WT_GCSCORE_7	HELT_SNP_3	102.79936
289	WT_GCSCORE_7	ROLL_SNP_0	102.763824
290	WT_GCSCORE_7	GC_overlap_cont	102.60824
291	WT_SNP_AT	WT_GCSCORE_7_SNP_GCSCORE_7_diff	102.53635
292	WT_GCSCORE_9	WT_GCSCORE_7	102.302284
293	SNP_SEQ_5_C	WT_GCSCORE_7	102.19849
294	SNP_SEQ_3_C	ROLL_SNP_1_ROLL_WT_1_mul	102.09041
295	SNP_SEQ_3_A	TF_disrupt_pval	101.93624
296	ROLL_SNP_3_ROLL_WT_3_diff	SNP_GCSCORE_7	101.92676
297	ROLL_SNP_2_ROLL_WT_2_diff	ROLL_SNP_3_ROLL_WT_3_diff	101.84745
298	WT_GCSCORE_7	SNP_SEQ_2_T	101.76144
299	TT_overlap_cont	TF_disrupt_pval	101.63936
300	SNP_GCSCORE_7	ROLL_WT_2	101.634285
301	HELT_SNP_2_HELT_WT_2_diff	PROT_SNP_1_PROT_WT_1_diff	101.3627
302	WT_GCSCORE_7_SNP_GCSCORE_7_mul	PROT_WT_4	101.330345
303	WT_GCSCORE_7_SNP_GCSCORE_7_diff	MGW_SNP_2_MGW_WT_2_diff	101.267784
304	SNP_SEQ_2_T	PROT_WT_0	101.19057
305	WT_GCSCORE_7_SNP_GCSCORE_7_diff	PROT_SNP_4_PROT_WT_4_diff	101.01037
306	SNP_GCSCORE_7	TT_overlap_cont	100.82158
307	WT_GCSCORE_9_SNP_GCSCORE_9_diff	ROLL_SNP_2_ROLL_WT_2_diff	100.81059
308	SNP_SEQ_2_A	HELT_SNP_0	100.62649
309	HELT_SNP_4_HELT_WT_4_diff	ROLL_SNP_2_ROLL_WT_2_diff	100.538155
310	SNP_GCSCORE_7	GT_overlap_cont	100.50899
311	PROT_SNP_3_PROT_WT_3_diff	HELT_SNP_2_HELT_WT_2_diff	100.3982
312	SNP_SEQ_3_A	MGW_SNP_1_MGW_WT_1_diff	100.23528
313	HELT_SNP_4_HELT_WT_4_diff	HELT_SNP_3_HELT_WT_3_diff	100.19498
314	WT_GCSCORE_7	PROT_SNP_1_PROT_WT_1_diff	100.090355
315	SNP_SEQ_1_T	MGW_WT_0	99.958984
316	SNP_SEQ_4_C	ROLL_SNP_3	99.950066
317	AC_overlap_cont	WT_GCSCORE_7	99.93178
318	SNP_SEQ_5_A	MGW_WT_4	99.90742
319	WT_GCSCORE_7	SNP_SEQ_1_T	99.862854
320	SNP_SEQ_3_C	HELT_SNP_2_HELT_WT_2_diff	99.7764
321	SNP_SEQ_1_T	WT_GCSCORE_7	99.769226
322	SNP_SEQ_4_G	ROLL_SNP_3	99.66349
323	SNP_GCSCORE_7	GC_overlap_cont	99.652855
324	HELT_SNP_3_HELT_WT_3_diff	MGW_SNP_3_MGW_WT_3_diff	99.63052
325	SNP_SEQ_4_G	ROLL_SNP_2_ROLL_WT_2_diff	99.54054
326	HELT_SNP_2_HELT_WT_2_diff	SNP_SEQ_3_T	99.51953
327	SNP_SEQ_5_C	ROLL_SNP_3_ROLL_WT_3_diff	99.46515
328	WT_GCSCORE_7_SNP_GCSCORE_7_mul	PROT_SNP_0	99.40005
329	SNP_SEQ_2_C	PROT_WT_0	99.28421
330	SNP_SEQ_3_C	PROT_SNP_1	99.19896
331	WT_GCSCORE_9_SNP_GCSCORE_9_diff	MGW_SNP_0_MGW_WT_0_diff	99.08049
332	HELT_SNP_2_HELT_WT_2_diff	PROT_SNP_3_PROT_WT_3_diff	98.935555
333	SNP_GCSCORE_7	ROLL_SNP_1_ROLL_WT_1_mul	98.63737
334	WT_SNP_GC	ROLL_SNP_2_ROLL_WT_2_diff	98.60533
335	SNP_SEQ_2_T	ROLL_SNP_0	98.60367
336	SNP_GCSCORE_7	TFBS_SCORE_CTCF	98.48845
337	WT_SNP_GC	HELT_SNP_3_HELT_WT_3_diff	98.430626
338	SNP_GCSCORE_7	SNP_SEQ_1_A	98.384796
339	WT_GCSCORE_9_SNP_GCSCORE_9_diff	ROLL_SNP_3_ROLL_WT_3_mul	98.30276
340	WT_GCSCORE_7_SNP_GCSCORE_7_mul	PROT_WT_2	98.01907
341	SNP_SEQ_5_A	WT_GCSCORE_7	97.85873
342	WT_SEQ_4_G	HELT_SNP_3	97.79543
343	ROLL_SNP_2_ROLL_WT_2_diff	WT_GCSCORE_7_SNP_GCSCORE_7_diff	97.720695
344	WT_GCSCORE_9_SNP_GCSCORE_9_diff	HELT_SNP_1_HELT_WT_1_diff	97.70675
345	SNP_SEQ_5_C	ROLL_SNP_3	97.688156
346	SNP_SEQ_2_C	PROT_SNP_0	97.67516
347	SNP_GCSCORE_7	CC_overlap_cont	97.640335
348	PROT_SNP_2	WT_GCSCORE_7_SNP_GCSCORE_7_diff	97.61923
349	HELT_SNP_2_HELT_WT_2_diff	ROLL_WT_2	97.55818
350	HELT_SNP_3_HELT_WT_3_diff	SNP_GCSCORE_7	97.5524
351	SNP_GCSCORE_7	PROT_SNP_4_PROT_WT_4_diff	97.51918
352	SNP_GCSCORE_7	AA_overlap_cont	97.39259
353	SNP_SEQ_3_T	PROT_WT_1	97.36882
354	SNP_SEQ_5_G	ROLL_SNP_4_ROLL_WT_4_mul	97.258766
355	SNP_SEQ_5_T	WT_GCSCORE_7	97.214905
356	SNP_GCSCORE_7	HELT_SNP_4_HELT_WT_4_diff	97.03508
357	WT_GCSCORE_7	ROLL_WT_4	96.99514
358	SNP_SEQ_6_G	PROT_SNP_4	96.967186
359	TF_disruption	WT_GCSCORE_7_SNP_GCSCORE_7_diff	96.92648
360	HELT_SNP_2_HELT_WT_2_diff	MGW_SNP_4_MGW_WT_4_diff	96.691505
361	SNP_GCSCORE_7	HELT_WT_2	96.61298
362	SNP_SEQ_4_C	ROLL_SNP_3_ROLL_WT_3_diff	96.442955
363	SNP_SEQ_4_A	ROLL_SNP_3	96.442245
364	WT_GCSCORE_7_SNP_GCSCORE_7_diff	ROLL_SNP_4_ROLL_WT_4_diff	96.41898
365	WT_SEQ_4_T	HELT_WT_2	96.398506
366	WT_SNP_CT	HELT_SNP_2_HELT_WT_2_diff	96.36646
367	SNP_GCSCORE_7	ROLL_SNP_3	96.348656
368	WT_GCSCORE_7_SNP_GCSCORE_7_diff	ROLL_SNP_1_ROLL_WT_1_diff	96.34425
369	WT_SEQ_4_G	ROLL_SNP_3_ROLL_WT_3_diff	96.30983
370	SNP_SEQ_5_C	MGW_SNP_3_MGW_WT_3_diff	96.29827
371	AC_overlap_cont	CC_overlap_cont	96.15863
372	WT_SEQ_4_G	SNP_GCSCORE_7	96.14933
373	WT_SEQ_4_C	WT_GCSCORE_7	96.038506
374	SNP_SEQ_1_C	HELT_SNP_0	95.91156
375	WT_GCSCORE_7	TC_overlap_cont	95.90487
376	HELT_WT_3	HELT_SNP_2_HELT_WT_2_diff	95.86504
377	WT_GCSCORE_7	PROT_SNP_3_PROT_WT_3_diff	95.76603
378	SNP_SEQ_4_T	ROLL_SNP_3_ROLL_WT_3_diff	95.74454
379	SNP_SEQ_7_C	ROLL_SNP_5_ROLL_WT_5_mul	95.669754
380	ROLL_WT_3	HELT_SNP_3_HELT_WT_3_diff	95.61072
381	ROLL_SNP_3_ROLL_WT_3_diff	HELT_SNP_3_HELT_WT_3_diff	95.54676
382	AC_overlap_cont	MGW_SNP_1	95.53353
383	WT_GCSCORE_7	HELT_SNP_3_HELT_WT_3_mul	95.517075
384	WT_GCSCORE_7_SNP_GCSCORE_7_diff	TT_overlap_cont	95.467026
385	SNP_SEQ_5_C	TF_disrupt_pval	95.4216
386	WT_SEQ_4_G	ROLL_WT_2	95.409904
387	SNP_GCSCORE_7	TG_overlap_cont	95.40556
388	SNP_GCSCORE_7	MGW_WT_0	95.33202
389	SNP_SEQ_7_T	HELT_SNP_5	95.28173
390	SNP_SEQ_5_T	HELT_SNP_2	95.25865
391	WT_GCSCORE_7_SNP_GCSCORE_7_mul	PROT_SNP_0_PROT_WT_0_mul	95.227646
392	WT_GCSCORE_7	ROLL_SNP_1_ROLL_WT_1_diff	95.20953
393	SNP_SEQ_3_C	MGW_SNP_1_MGW_WT_1_diff	95.190674
394	SNP_SEQ_4_C	HELT_SNP_3	95.18313
395	WT_GCSCORE_7	PROT_SNP_1_PROT_WT_1_mul	95.12305
396	SNP_SEQ_2_C	HELT_WT_1	95.08856
397	WT_SEQ_4_T	ROLL_WT_3	95.063126
398	WT_GCSCORE_7	CT_overlap_cont	95.016914
399	GERP_SCORE	PROT_SNP_2_PROT_WT_2_diff	94.85345
400	SNP_SEQ_4_T	ROLL_SNP_2	94.79484
401	WT_SNP_GC	HELT_SNP_2_HELT_WT_2_diff	94.71024
402	ROLL_SNP_2_ROLL_WT_2_diff	WT_GCSCORE_7	94.642006
403	AC_overlap_cont	DNASE_SCORE	94.62217
404	WT_GCSCORE_7_SNP_GCSCORE_7_diff	SNP_SEQ_5_T	94.57489
405	SNP_SEQ_5_A	MGW_SNP_3_MGW_WT_3_diff	94.54934
406	SNP_GCSCORE_7	HELT_SNP_5_HELT_WT_5_diff	94.49741
407	WT_GCSCORE_7_SNP_GCSCORE_7_diff	SNP_SEQ_4_A	94.48861
408	SNP_SEQ_5_T	ROLL_WT_4	94.461365
409	SNP_GCSCORE_9	PROT_SNP_4	94.43164
410	HELT_SNP_3_HELT_WT_3_diff	ROLL_SNP_3_ROLL_WT_3_diff	94.400925
411	WT_GCSCORE_7	ROLL_SNP_5_ROLL_WT_5_mul	94.38709
412	WT_GCSCORE_7	ROLL_SNP_4_ROLL_WT_4_diff	94.314026
413	HELT_SNP_2_HELT_WT_2_diff	HELT_SNP_3_HELT_WT_3_diff	94.26582
414	WT_GCSCORE_7_SNP_GCSCORE_7_diff	TF_disrupt_pval	94.25329
415	SNP_SEQ_5_A	ROLL_SNP_4_ROLL_WT_4_diff	94.075356
416	WT_GCSCORE_7	ROLL_SNP_2	93.835464
417	WT_SNP_AT	HELT_SNP_3_HELT_WT_3_diff	93.83423
418	HELT_SNP_2_HELT_WT_2_diff	TF_disrupt_pval	93.75379
419	WT_GCSCORE_7	HELT_SNP_1_HELT_WT_1_diff	93.72413
420	TT_overlap_cont	HELT_SNP_3_HELT_WT_3_diff	93.561905
421	WT_GCSCORE_9	SNP_GCSCORE_9	93.52251
422	SNP_GCSCORE_7	MGW_SNP_1	93.508194
423	GC_overlap_cont	WT_GCSCORE_7	93.45746
424	SNP_SEQ_6_T	WT_GCSCORE_7	93.41825
425	AC_overlap_cont	HELT_SNP_5_HELT_WT_5_diff	93.380455
426	WT_GCSCORE_7	ROLL_WT_1	93.35345
427	SNP_SEQ_3_T	WT_GCSCORE_7	93.24826
428	WT_GCSCORE_7	MGW_WT_2	93.23666
429	TT_overlap_cont	HELT_SNP_0_HELT_WT_0_diff	93.233444
430	ROLL_SNP_3_ROLL_WT_3_diff	SNP_SEQ_5_C	93.190994
431	ROLL_SNP_3_ROLL_WT_3_diff	SNP_SEQ_5_T	93.17719
432	WT_GCSCORE_7	GG_overlap_cont	93.15754
433	SNP_GCSCORE_7	TA_overlap_cont	93.10609
434	HELT_SNP_3_HELT_WT_3_diff	ROLL_SNP_3	93.10537
435	CA_overlap_cont	TF_disrupt_pval	93.10093
436	TT_overlap_cont	CC_overlap_cont	92.89216
437	GT_overlap_cont	WT_GCSCORE_7	92.85003
438	WT_SEQ_4_C	HELT_WT_2	92.8474
439	WT_GCSCORE_9_SNP_GCSCORE_9_diff	PROT_SNP_4_PROT_WT_4_diff	92.80175
440	SNP_SEQ_4_G	SNP_SEQ_4_C	92.79426
441	WT_SEQ_4_C	MGW_SNP_0_MGW_WT_0_diff	92.69886
442	SNP_GCSCORE_7	SNP_SEQ_7_T	92.67782
443	WT_GCSCORE_7	PROT_SNP_0_PROT_WT_0_diff	92.63185
444	CG_overlap_cont	ROLL_SNP_3	92.5898
445	SNP_SEQ_2_A	MGW_SNP_2	92.578255
446	SNP_GCSCORE_9	PROT_WT_0	92.561676
447	HELT_SNP_3_HELT_WT_3_diff	HELT_SNP_4_HELT_WT_4_diff	92.441124
448	SNP_SEQ_7_A	HELT_SNP_5	92.40918
449	SNP_SEQ_3_G	PROT_WT_1	92.37724
450	SNP_GCSCORE_7	AC_overlap_cont	92.32317
451	PROT_WT_2	SNP_GCSCORE_7	92.259
452	SNP_SEQ_4_A	MGW_SNP_0_MGW_WT_0_diff	92.24286
453	TA_overlap_cont	HELT_SNP_2_HELT_WT_2_diff	92.21698
454	SNP_SEQ_4_C	ROLL_SNP_2_ROLL_WT_2_diff	92.20304
455	SNP_GCSCORE_7	WT_GCSCORE_9_SNP_GCSCORE_9_diff	92.11984
456	SNP_GCSCORE_7	HELT_SNP_1_HELT_WT_1_diff	92.11745
457	AA_overlap_cont	AG_overlap_cont	92.08759
458	HELT_SNP_1_HELT_WT_1_diff	HELT_SNP_3_HELT_WT_3_mul	92.07786
459	ROLL_SNP_3_ROLL_WT_3_diff	PROT_WT_2	92.043
460	SNP_SEQ_4_G	PROT_SNP_2	92.01012
461	TC_overlap_cont	HELT_SNP_5_HELT_WT_5_diff	92.00885
462	WT_GCSCORE_7	HELT_WT_4	91.96241
463	ROLL_SNP_2_ROLL_WT_2_mul	SNP_SEQ_3_A	91.94476
464	SNP_SEQ_2_A	MGW_SNP_1	91.86219
465	AT_overlap_cont	WT_GCSCORE_7	91.81241
466	HELT_SNP_2_HELT_WT_2_diff	ROLL_WT_3	91.66793
467	CC_overlap_cont	HELT_SNP_0_HELT_WT_0_diff	91.6555
468	SNP_GCSCORE_7	ROLL_SNP_2	91.62046
469	SNP_GCSCORE_7	MGW_SNP_4	91.60445
470	SNP_SEQ_2_C	PROT_SNP_0_PROT_WT_0_mul	91.57423
471	SNP_SEQ_5_C	PROT_SNP_3_PROT_WT_3_diff	91.444786
472	SNP_GCSCORE_7	HELT_SNP_5	91.38519
473	SNP_SEQ_3_G	HELT_WT_2	91.37484
474	SNP_SEQ_3_T	MGW_SNP_2_MGW_WT_2_mul	91.26448
475	WT_GCSCORE_7_SNP_GCSCORE_7_diff	TC_overlap_cont	91.234505
476	SNP_SEQ_6_C	PROT_SNP_4	91.19825
477	WT_SEQ_4_A	ROLL_WT_2	91.18997
478	HELT_SNP_1_HELT_WT_1_diff	WT_GCSCORE_7_SNP_GCSCORE_7_diff	91.1681
479	TF_disrupt_pval	HELT_SNP_2_HELT_WT_2_diff	91.1632
480	WT_SEQ_4_A	HELT_WT_2	91.10706
481	AA_overlap_cont	MGW_SNP_4_MGW_WT_4_diff	91.104004
482	HELT_SNP_4_HELT_WT_4_diff	WT_GCSCORE_7_SNP_GCSCORE_7_diff	91.07561
483	SNP_SEQ_5_C	AG_overlap_cont	91.05857
484	SNP_GCSCORE_7	ROLL_SNP_4	90.99393
485	AC_overlap_cont	SNP_GCSCORE_9	90.98692
486	AC_overlap_cont	MGW_SNP_2_MGW_WT_2_diff	90.93268
487	WT_SEQ_4_A	HELT_WT_3	90.92213
488	SNP_SEQ_2_A	HELT_WT_1	90.7949
489	WT_GCSCORE_7	MGW_SNP_3_MGW_WT_3_diff	90.78155
490	CC_overlap_cont	HELT_SNP_5_HELT_WT_5_diff	90.75631
491	SNP_GCSCORE_7	ROLL_SNP_1	90.7059
492	WT_GCSCORE_7_SNP_GCSCORE_7_diff	SNP_SEQ_4_C	90.70108
493	WT_SNP_AT	ROLL_WT_3	90.69344
494	HELT_SNP_2_HELT_WT_2_diff	MGW_SNP_0_MGW_WT_0_diff	90.66637
495	GT_overlap_cont	SNP_GCSCORE_9	90.6198
496	WT_GCSCORE_9	PROT_WT_4	90.59875
497	WT_SEQ_4_C	ROLL_WT_2	90.538086
498	WT_GCSCORE_7_SNP_GCSCORE_7_diff	SNP_SEQ_4_G	90.52409
499	SNP_SEQ_3_C	HELT_SNP_0_HELT_WT_0_diff	90.489296
500	AC_overlap_cont	ROLL_SNP_1_ROLL_WT_1_diff	90.48283
501	WT_GCSCORE_7	CC_overlap_cont	90.47677
502	SNP_SEQ_5_G	HELT_SNP_4_HELT_WT_4_diff	90.37946
503	SNP_SEQ_5_T	PROT_SNP_2_PROT_WT_2_diff	90.34574
504	WT_GCSCORE_7	HELT_WT_1	90.23405
505	WT_SEQ_4_G	WT_GCSCORE_7	90.194916
506	PROT_WT_2	HELT_SNP_2_HELT_WT_2_diff	90.16337
507	CG_overlap_cont	CC_overlap_cont	90.12838
508	HELT_SNP_3_HELT_WT_3_diff	WT_GCSCORE_7	90.10794
509	SNP_SEQ_2_G	HELT_WT_1	90.078224
510	TF_disruption	HELT_SNP_2_HELT_WT_2_diff	90.04465
511	TT_overlap_cont	AA_overlap_cont	90.027145
512	WT_GCSCORE_7_SNP_GCSCORE_7_diff	SNP_SEQ_5_C	90.01169
513	HELT_SNP_4_HELT_WT_4_diff	MGW_SNP_0_MGW_WT_0_diff	89.95497
514	SNP_SEQ_7_T	WT_GCSCORE_7	89.92385
515	WT_GCSCORE_7	PROT_SNP_4_PROT_WT_4_mul	89.901344
516	SNP_SEQ_5_G	MGW_SNP_2_MGW_WT_2_diff	89.89563
517	SNP_SEQ_5_C	HELT_WT_3	89.8716
518	CC_overlap_cont	TF_disrupt_pval	89.83031
519	WT_GCSCORE_7	MGW_WT_3	89.81903
520	ROLL_SNP_3	HELT_SNP_3_HELT_WT_3_diff	89.8085
521	HELT_SNP_3_HELT_WT_3_mul	HELT_SNP_2_HELT_WT_2_diff	89.78986
522	WT_SNP_TC	ROLL_WT_2	89.73969
523	WT_SNP_AT	ROLL_SNP_2_ROLL_WT_2_diff	89.69655
524	SNP_SEQ_3_T	ROLL_WT_1	89.693756
525	SNP_SEQ_5_T	HELT_SNP_4	89.63625
526	TT_overlap_cont	GG_overlap_cont	89.63369
527	WT_GCSCORE_7	HELT_SNP_5_HELT_WT_5_diff	89.60437
528	WT_SEQ_4_C	MGW_SNP_4_MGW_WT_4_diff	89.55812
529	SNP_SEQ_2_C	HELT_SNP_1_HELT_WT_1_mul	89.53598
530	AG_overlap_cont	CA_overlap_cont	89.5311
531	WT_GCSCORE_9	PROT_SNP_0	89.50526
532	SNP_SEQ_2_A	SNP_GCSCORE_7	89.45873
533	WT_SEQ_4_C	ROLL_WT_3	89.45645
534	SNP_SEQ_5_G	HELT_SNP_3_HELT_WT_3_diff	89.42884
535	SNP_SEQ_5_C	ROLL_SNP_3_ROLL_WT_3_mul	89.42549
536	SNP_SEQ_5_T	MGW_WT_2	89.40474
537	TFBS_SCORE_CEBPB	PROT_SNP_2_PROT_WT_2_diff	89.36258
538	SNP_GCSCORE_7	ROLL_WT_1	89.356735
539	SNP_GCSCORE_7	ROLL_SNP_4_ROLL_WT_4_diff	89.34172
540	CC_overlap_cont	MGW_SNP_4_MGW_WT_4_diff	89.28899
541	TT_overlap_cont	MGW_SNP_0_MGW_WT_0_diff	89.235435
542	MGW_SNP_0_MGW_WT_0_diff	WT_GCSCORE_7	89.21646
543	WT_GCSCORE_7	SNP_SEQ_7_T	89.20455
544	SNP_GCSCORE_7	SNP_SEQ_6_A	89.18737
545	TT_overlap_cont	HELT_SNP_1_HELT_WT_1_diff	89.13326
546	TA_overlap_cont	WT_GCSCORE_7	89.13038
547	GT_overlap_cont	HELT_SNP_5_HELT_WT_5_diff	89.112114
548	SNP_SEQ_3_A	WT_GCSCORE_7	89.06746
549	SNP_SEQ_0_A	MGW_WT_0	89.00157
550	WT_GCSCORE_7_SNP_GCSCORE_7_mul	PROT_SNP_3_PROT_WT_3_mul	88.9892
551	SNP_GCSCORE_7	SNP_SEQ_7_A	88.98866
552	WT_SEQ_4_A	MGW_SNP_0_MGW_WT_0_diff	88.88093
553	SNP_SEQ_1_A	MGW_SNP_0	88.85008
554	CC_overlap_cont	MGW_WT_0	88.82887
555	SNP_GCSCORE_7	ROLL_SNP_2_ROLL_WT_2_mul	88.81964
556	AT_overlap_cont	CA_overlap_cont	88.79679
557	WT_GCSCORE_7	DNASE_SCORE	88.77456
558	SNP_SEQ_5_T	ROLL_SNP_4_ROLL_WT_4_diff	88.76235
559	SNP_SEQ_6_G	HELT_SNP_4	88.7511
560	WT_GCSCORE_9_SNP_GCSCORE_9_diff	MGW_SNP_4_MGW_WT_4_diff	88.74942
561	WT_SNP_AT	MGW_SNP_4_MGW_WT_4_diff	88.7362
562	SNP_SEQ_7_C	WT_GCSCORE_7	88.73172
563	SNP_SEQ_4_C	WT_GCSCORE_7_SNP_GCSCORE_7_diff	88.69976
564	WT_GCSCORE_7	MGW_SNP_1_MGW_WT_1_diff	88.64427
565	CC_overlap_cont	MGW_SNP_0_MGW_WT_0_diff	88.6245
566	SNP_SEQ_1_T	HELT_SNP_0	88.62184
567	SNP_GCSCORE_7	ROLL_SNP_1_ROLL_WT_1_diff	88.60544
568	WT_GCSCORE_7	PROT_SNP_4_PROT_WT_4_diff	88.55621
569	SNP_SEQ_2_G	PROT_SNP_0	88.4815
570	HELT_SNP_2_HELT_WT_2_diff	PROT_SNP_2_PROT_WT_2_diff	88.426895
571	SNP_SEQ_7_A	WT_GCSCORE_7	88.41629
572	WT_GCSCORE_7	ROLL_WT_2	88.36568
573	HELT_SNP_3_HELT_WT_3_diff	WT_GCSCORE_7_SNP_GCSCORE_7_diff	88.334885
574	WT_SNP_TC	MGW_SNP_0_MGW_WT_0_diff	88.293335
575	SNP_SEQ_6_T	PROT_SNP_4	88.28149
576	SNP_SEQ_3_C	ROLL_SNP_1_ROLL_WT_1_diff	88.19998
577	WT_GCSCORE_7	SNP_SEQ_7_A	88.16333
578	WT_GCSCORE_7	MGW_SNP_2_MGW_WT_2_diff	88.13106
579	TT_overlap_cont	PROT_SNP_4_PROT_WT_4_diff	88.10184
580	ROLL_SNP_2_ROLL_WT_2_diff	PROT_SNP_3_PROT_WT_3_diff	88.08716
581	SNP_GCSCORE_7	HELT_WT_1	88.04545
582	SNP_SEQ_5_G	ROLL_WT_3	88.03408
583	HELT_SNP_3	HELT_SNP_2_HELT_WT_2_diff	88.031944
584	GT_overlap_cont	HELT_SNP_2_HELT_WT_2_diff	88.01284
585	SNP_SEQ_2_C	ROLL_SNP_0_ROLL_WT_0_mul	87.99421
586	SNP_GCSCORE_7	HELT_SNP_3_HELT_WT_3_mul	87.97787
587	SNP_SEQ_5_T	TF_disrupt_pval	87.89674
588	SNP_SEQ_6_C	HELT_WT_5	87.891464
589	SNP_SEQ_7_C	HELT_SNP_5	87.87192
590	GG_overlap_cont	HELT_SNP_5_HELT_WT_5_diff	87.85084
591	WT_SEQ_4_T	MGW_SNP_1_MGW_WT_1_diff	87.83001
592	WT_GCSCORE_7	GT_overlap_cont	87.824135
593	SNP_SEQ_5_A	SNP_SEQ_5_G	87.779465
594	WT_SEQ_4_G	MGW_SNP_0_MGW_WT_0_diff	87.726685
595	SNP_SEQ_4_A	HELT_SNP_2	87.6884
596	WT_GCSCORE_7	HELT_SNP_0_HELT_WT_0_diff	87.605835
597	SNP_SEQ_2_T	PROT_SNP_0_PROT_WT_0_mul	87.532486
598	SNP_GCSCORE_7	TF_disrupt_pval	87.44628
599	PROT_SNP_2	ROLL_SNP_3_ROLL_WT_3_diff	87.426636
600	SNP_SEQ_7_T	MGW_SNP_4_MGW_WT_4_mul	87.410355
601	HELT_SNP_3_HELT_WT_3_diff	MGW_SNP_1_MGW_WT_1_diff	87.400185
602	SNP_GCSCORE_7	SNP_SEQ_1_C	87.32683
603	TT_overlap_cont	PROT_SNP_3	87.32539
604	SNP_SEQ_2_A	PROT_SNP_1	87.27811
605	SNP_SEQ_3_C	HELT_SNP_2_HELT_WT_2_mul	87.233505
606	MGW_SNP_4_MGW_WT_4_diff	HELT_SNP_2_HELT_WT_2_diff	87.20518
607	SNP_SEQ_5_T	HELT_SNP_3_HELT_WT_3_mul	87.19775
608	WT_GCSCORE_7	MGW_WT_0	87.13847
609	SNP_GCSCORE_7	PHASTCONS_SCORE	87.06782
610	MGW_SNP_0_MGW_WT_0_diff	HELT_SNP_2_HELT_WT_2_diff	87.064896
611	AA_overlap_cont	TT_overlap_cont	86.99951
612	SNP_SEQ_5_C	TC_overlap_cont	86.99629
613	SNP_SEQ_3_T	HELT_SNP_3_HELT_WT_3_diff	86.97498
614	WT_GCSCORE_7	HELT_SNP_5	86.960106
615	HELT_SNP_1_HELT_WT_1_diff	ROLL_SNP_3_ROLL_WT_3_diff	86.90952
616	WT_GCSCORE_7	SNP_SEQ_5_A	86.84059
617	SNP_SEQ_5_G	PROT_SNP_4_PROT_WT_4_diff	86.82661
618	ROLL_SNP_2_ROLL_WT_2_diff	SNP_GCSCORE_7	86.813255
619	SNP_SEQ_3_A	PROT_WT_2	86.7549
620	WT_GCSCORE_9_SNP_GCSCORE_9_diff	ROLL_SNP_1_ROLL_WT_1_diff	86.75366
621	SNP_GCSCORE_7	ROLL_SNP_4_ROLL_WT_4_mul	86.72257
622	SNP_SEQ_5_G	MGW_SNP_3_MGW_WT_3_diff	86.698524
623	PROT_SNP_1_PROT_WT_1_diff	HELT_SNP_2_HELT_WT_2_diff	86.67869
624	SNP_SEQ_2_T	ROLL_WT_0	86.66247
625	SNP_GCSCORE_7	TFBS_SCORE_MYC	86.657104
626	WT_GCSCORE_7	ROLL_SNP_0_ROLL_WT_0_diff	86.652435
627	SNP_SEQ_5_T	HELT_WT_4	86.60257
628	AC_overlap_cont	WT_GCSCORE_9	86.575096
629	SNP_GCSCORE_7	ROLL_WT_4	86.426926
630	WT_GCSCORE_7	ROLL_SNP_4_ROLL_WT_4_mul	86.42275
631	HELT_SNP_4_HELT_WT_4_diff	SNP_GCSCORE_7	86.41101
632	PROT_WT_2	ROLL_SNP_3_ROLL_WT_3_diff	86.39322
633	SNP_SEQ_3_G	PROT_SNP_1_PROT_WT_1_mul	86.37899
634	SNP_SEQ_5_G	PROT_SNP_2	86.34695
635	WT_SEQ_4_G	PROT_WT_2	86.34131
636	SNP_SEQ_3_T	TF_disrupt_pval	86.282906
637	SNP_GCSCORE_9	AC_overlap_cont	86.253174
638	SNP_SEQ_5_A	HELT_SNP_5_HELT_WT_5_diff	86.24968
639	SNP_SEQ_5_C	ROLL_WT_4	86.12223
640	WT_GCSCORE_7	SNP_SEQ_2_A	86.07284
641	SNP_GCSCORE_7	SNP_SEQ_8_A	86.05678
642	WT_GCSCORE_7	ROLL_SNP_0_ROLL_WT_0_mul	86.04767
643	SNP_SEQ_5_G	ROLL_WT_4	86.042274
644	SNP_SEQ_3_G	CC_overlap_cont	86.039444
645	PROT_SNP_2_PROT_WT_2_diff	SNP_SEQ_4_A	86.03005
646	SNP_SEQ_4_T	HELT_SNP_3	86.024055
647	SNP_SEQ_2_G	HELT_WT_0	85.959625
648	HELT_SNP_3_HELT_WT_3_diff	HELT_SNP_1_HELT_WT_1_diff	85.94047
649	SNP_SEQ_5_T	GT_overlap_cont	85.92485
650	TA_overlap_cont	SNP_GCSCORE_7	85.91844
651	SNP_SEQ_5_C	SNP_GCSCORE_9	85.904076
652	SNP_SEQ_2_A	AC_overlap_cont	85.89915
653	GG_overlap_cont	SNP_GCSCORE_7	85.73609
654	SNP_SEQ_6_A	PROT_SNP_4_PROT_WT_4_mul	85.73542
655	SNP_SEQ_5_C	DNASE_SCORE	85.67054
656	SNP_SEQ_3_A	MGW_SNP_3_MGW_WT_3_diff	85.65448
657	HELT_SNP_3_HELT_WT_3_diff	ROLL_SNP_2	85.61938
658	WT_SNP_CT	HELT_SNP_3_HELT_WT_3_diff	85.536606
659	SNP_SEQ_7_C	ROLL_SNP_5	85.528534
660	WT_GCSCORE_7	SNP_SEQ_5_C	85.51308
661	ROLL_SNP_3_ROLL_WT_3_diff	WT_GCSCORE_7_SNP_GCSCORE_7_diff	85.49349
662	SNP_SEQ_3_T	ROLL_SNP_1	85.47791
663	CG_overlap_cont	HELT_SNP_2_HELT_WT_2_diff	85.47635
664	HELT_SNP_4_HELT_WT_4_diff	PROT_SNP_1_PROT_WT_1_diff	85.458206
665	SNP_SEQ_1_A	SNP_GCSCORE_7	85.44441
666	SNP_SEQ_5_G	HELT_SNP_5_HELT_WT_5_diff	85.428535
667	WT_GCSCORE_7	AT_overlap_cont	85.38463
668	AA_overlap_cont	CA_overlap_cont	85.347595
669	SNP_SEQ_2_A	WT_GCSCORE_7	85.33556
670	HELT_SNP_3	SNP_SEQ_5_G	85.28973
671	SNP_SEQ_5_C	HELT_WT_4	85.25
672	CG_overlap_cont	GG_overlap_cont	85.200035
673	SNP_SEQ_6_T	HELT_SNP_5	85.1837
674	AC_overlap_cont	HELT_SNP_2	85.15028
675	AC_overlap_cont	TC_overlap_cont	85.12276
676	WT_GCSCORE_7_SNP_GCSCORE_7_mul	PROT_SNP_3	85.10797
677	HELT_SNP_3_HELT_WT_3_diff	MGW_SNP_4_MGW_WT_4_diff	85.07097
678	SNP_SEQ_3_T	CA_overlap_cont	85.06864
679	WT_GCSCORE_7	HIST_SCORE_K562H3k9acStdPk	85.06666
680	SNP_SEQ_5_T	HELT_WT_3	85.05264
681	SNP_SEQ_5_C	CT_overlap_cont	84.99466
682	SNP_SEQ_5_T	HELT_SNP_5_HELT_WT_5_diff	84.98682
683	SNP_SEQ_4_T	SNP_GCSCORE_7	84.93979
684	WT_SEQ_4_G	WT_GCSCORE_7_SNP_GCSCORE_7_diff	84.91752
685	ROLL_SNP_2	HELT_SNP_3_HELT_WT_3_diff	84.757256
686	SNP_SEQ_5_G	CC_overlap_cont	84.67395
687	HELT_SNP_3_HELT_WT_3_diff	PROT_WT_2	84.6525
688	WT_GCSCORE_7	SNP_SEQ_7_C	84.64889
689	WT_SNP_AT	ROLL_SNP_2_ROLL_WT_2_mul	84.646385
690	TC_overlap_cont	MGW_SNP_3_MGW_WT_3_diff	84.61552
691	WT_GCSCORE_7	ROLL_SNP_1	84.57176
692	SNP_SEQ_3_T	HELT_WT_1	84.55131
693	SNP_SEQ_6_T	HELT_SNP_5_HELT_WT_5_diff	84.54921
694	SNP_GCSCORE_7	DNASE_SCORE	84.52294
695	SNP_GCSCORE_9	SNP_GCSCORE_7	84.44387
696	SNP_SEQ_5_T	SNP_SEQ_5_C	84.44291
697	WT_GCSCORE_7_SNP_GCSCORE_7_diff	CT_overlap_cont	84.423325
698	ROLL_WT_2	SNP_SEQ_3_A	84.41861
699	WT_GCSCORE_7	ROLL_SNP_3	84.40184
700	AC_overlap_cont	HELT_WT_2	84.33768
701	SNP_SEQ_2_A	MGW_WT_2	84.33455
702	SNP_SEQ_5_T	CT_overlap_cont	84.321655
703	SNP_SEQ_5_G	PROT_SNP_2_PROT_WT_2_mul	84.30642
704	SNP_SEQ_5_T	TC_overlap_cont	84.28628
705	PROT_SNP_2_PROT_WT_2_diff	WT_GCSCORE_7_SNP_GCSCORE_7_mul	84.27309
706	SNP_SEQ_3_A	HELT_SNP_1	84.25029
707	TT_overlap_cont	GT_overlap_cont	84.24872
708	WT_SEQ_4_C	SNP_GCSCORE_7	84.24153
709	SNP_GCSCORE_7	CT_overlap_cont	84.222755
710	PROT_WT_2	WT_GCSCORE_7_SNP_GCSCORE_7_diff	84.187996
711	GT_overlap_cont	TF_disrupt_pval	84.15222
712	SNP_SEQ_4_A	SNP_GCSCORE_7	84.11218
713	CC_overlap_cont	WT_GCSCORE_7	84.05748
714	SNP_SEQ_1_T	MGW_SNP_0_MGW_WT_0_diff	84.04818
715	SNP_SEQ_5_G	ROLL_SNP_3_ROLL_WT_3_diff	84.01385
716	AA_overlap_cont	HELT_SNP_0_HELT_WT_0_diff	84.01066
717	SNP_SEQ_3_A	MGW_WT_0	83.99847
718	SNP_SEQ_5_T	HELT_WT_2	83.98056
719	AC_overlap_cont	ROLL_WT_3	83.97914
720	SNP_SEQ_2_T	HELT_SNP_1_HELT_WT_1_mul	83.95717
721	SNP_GCSCORE_7	SNP_SEQ_2_C	83.90944
722	SNP_GCSCORE_7	ROLL_SNP_0_ROLL_WT_0_mul	83.84373
723	AG_overlap_cont	TF_disrupt_pval	83.79879
724	SNP_SEQ_7_A	ROLL_SNP_5	83.73737
725	HELT_SNP_2_HELT_WT_2_diff	CC_overlap_cont	83.73668
726	PROT_SNP_2	MGW_SNP_0_MGW_WT_0_diff	83.710075
727	SNP_SEQ_4_T	ROLL_SNP_3	83.67767
728	WT_SEQ_4_A	MGW_SNP_3_MGW_WT_3_diff	83.65733
729	SNP_SEQ_6_C	CC_overlap_cont	83.646416
730	SNP_SEQ_3_G	PROT_SNP_1_PROT_WT_1_diff	83.599884
731	GT_overlap_cont	CA_overlap_cont	83.579346
732	SNP_SEQ_5_T	MGW_SNP_0_MGW_WT_0_diff	83.543274
733	AA_overlap_cont	MGW_SNP_3_MGW_WT_3_diff	83.54198
734	GT_overlap_cont	ROLL_SNP_5	83.52677
735	WT_SEQ_4_T	WT_GCSCORE_7	83.47021
736	WT_GCSCORE_7	GERP_SCORE	83.457085
737	PROT_SNP_2	HELT_SNP_2_HELT_WT_2_diff	83.44414
738	GT_overlap_cont	ROLL_SNP_4_ROLL_WT_4_mul	83.442856
739	HELT_SNP_2_HELT_WT_2_diff	MGW_SNP_3_MGW_WT_3_diff	83.4418
740	ROLL_SNP_3_ROLL_WT_3_diff	ROLL_WT_2	83.421104
741	TT_overlap_cont	HELT_SNP_2	83.39298
742	SNP_SEQ_5_A	MGW_SNP_2	83.390175
743	PROT_SNP_1_PROT_WT_1_diff	HELT_SNP_3_HELT_WT_3_diff	83.36397
744	SNP_SEQ_5_A	TT_overlap_cont	83.32895
745	CA_overlap_cont	HELT_SNP_0_HELT_WT_0_diff	83.32451
746	HELT_SNP_3_HELT_WT_3_diff	MGW_SNP_2_MGW_WT_2_diff	83.31125
747	SNP_SEQ_5_A	HELT_SNP_2_HELT_WT_2_diff	83.288795
748	SNP_SEQ_7_T	WT_GCSCORE_9	83.28848
749	TT_overlap_cont	AC_overlap_cont	83.24884
750	SNP_GCSCORE_7	ROLL_SNP_5_ROLL_WT_5_mul	83.225426
751	WT_GCSCORE_7_SNP_GCSCORE_7_diff	HELT_SNP_0_HELT_WT_0_diff	83.20627
752	SNP_SEQ_2_A	MGW_WT_0	83.160095
753	SNP_SEQ_2_T	PROT_SNP_0	83.15411
754	WT_GCSCORE_7	MGW_WT_4	83.07794
755	TC_overlap_cont	WT_GCSCORE_7	83.0748
756	ROLL_SNP_3_ROLL_WT_3_diff	MGW_SNP_2_MGW_WT_2_diff	83.07217
757	SNP_SEQ_5_G	HELT_WT_4	83.06358
758	SNP_SEQ_6_A	HELT_SNP_4	83.05974
759	SNP_SEQ_5_A	TC_overlap_cont	83.04791
760	TT_overlap_cont	WT_GCSCORE_9_SNP_GCSCORE_9_mul	83.03463
761	SNP_SEQ_3_C	HELT_SNP_1	82.997284
762	WT_GCSCORE_7_SNP_GCSCORE_7_mul	PROT_WT_0	82.99528
763	SNP_SEQ_5_T	PROT_SNP_3_PROT_WT_3_diff	82.99223
764	SNP_SEQ_5_G	ROLL_SNP_3	82.9922
765	TF_disrupt_pval	ROLL_SNP_3_ROLL_WT_3_diff	82.96456
766	SNP_SEQ_5_C	CC_overlap_cont	82.95299
767	SNP_SEQ_3_G	HELT_SNP_2_HELT_WT_2_diff	82.93466
768	PROT_SNP_0_PROT_WT_0_mul	WT_GCSCORE_7	82.93213
769	WT_SEQ_4_C	HELT_SNP_4_HELT_WT_4_diff	82.921974
770	TT_overlap_cont	SNP_GCSCORE_7	82.8703
771	GT_overlap_cont	PROT_SNP_0	82.85853
772	TT_overlap_cont	HELT_SNP_3	82.801994
773	SNP_SEQ_4_A	HELT_SNP_3	82.79959
774	SNP_SEQ_3_C	ROLL_SNP_2	82.77952
775	WT_GCSCORE_7	ROLL_SNP_5	82.75623
776	CC_overlap_cont	HELT_SNP_2_HELT_WT_2_diff	82.738434
777	HELT_SNP_3_HELT_WT_3_diff	SNP_SEQ_5_A	82.70522
778	WT_SNP_AG	ROLL_SNP_2_ROLL_WT_2_diff	82.697586
779	WT_GCSCORE_7	ROLL_SNP_3_ROLL_WT_3_mul	82.69163
780	GG_overlap_cont	ROLL_SNP_1_ROLL_WT_1_mul	82.67894
781	HELT_SNP_1_HELT_WT_1_diff	ROLL_SNP_2	82.64099
782	PROT_SNP_3_PROT_WT_3_mul	WT_GCSCORE_7	82.6257
783	TT_overlap_cont	MGW_SNP_2_MGW_WT_2_diff	82.62256
784	SNP_GCSCORE_7	MGW_WT_3	82.590096
785	SNP_SEQ_5_A	AG_overlap_cont	82.56461
786	WT_GCSCORE_9_SNP_GCSCORE_9_diff	HELT_SNP_3_HELT_WT_3_diff	82.56349
787	SNP_SEQ_5_T	PROT_WT_2	82.557304
788	WT_GCSCORE_9_SNP_GCSCORE_9_diff	HELT_WT_2	82.546616
789	GT_overlap_cont	MGW_WT_0	82.504036
790	SNP_SEQ_3_C	ROLL_WT_2	82.442635
791	SNP_SEQ_6_G	PROT_SNP_4_PROT_WT_4_mul	82.43138
792	WT_SEQ_4_G	ROLL_WT_3	82.37421
793	SNP_SEQ_2_A	CA_overlap_cont	82.349396
794	AC_overlap_cont	MGW_WT_1	82.33006
795	AA_overlap_cont	GG_overlap_cont	82.30475
796	SNP_SEQ_3_A	HELT_SNP_1_HELT_WT_1_diff	82.28868
797	SNP_SEQ_3_T	TT_overlap_cont	82.20781
798	WT_SEQ_4_T	HELT_SNP_1_HELT_WT_1_diff	82.20043
799	GT_overlap_cont	PROT_SNP_4_PROT_WT_4_diff	82.19674
800	SNP_SEQ_4_T	MGW_SNP_4_MGW_WT_4_diff	82.18899
801	WT_GCSCORE_7	SNP_SEQ_8_A	82.17718
802	WT_GCSCORE_7	HIST_SCORE_Gm12878H3k9acStdPk	82.13089
803	SNP_SEQ_6_C	DNASE_SCORE	82.12186
804	SNP_SEQ_5_A	MGW_SNP_1_MGW_WT_1_diff	82.09005
805	WT_GCSCORE_7	HELT_SNP_4	82.08423
806	AC_overlap_cont	PHASTCONS_SCORE	82.08192
807	SNP_SEQ_1_G	HELT_SNP_0	82.05862
808	SNP_GCSCORE_7	GA_overlap_cont	82.043
809	PROT_SNP_2_PROT_WT_2_diff	MGW_SNP_4_MGW_WT_4_diff	82.022964
810	TC_overlap_cont	HELT_SNP_0_HELT_WT_0_diff	82.0131
811	CC_overlap_cont	AC_overlap_cont	81.98399
812	CA_overlap_cont	GERP_SCORE	81.93315
813	SNP_SEQ_6_T	GT_overlap_cont	81.93049
814	CT_overlap_cont	HELT_SNP_3_HELT_WT_3_diff	81.93032
815	TC_overlap_cont	TF_disrupt_pval	81.929276
816	WT_GCSCORE_7	MGW_SNP_0	81.89511
817	WT_GCSCORE_9_SNP_GCSCORE_9_diff	PROT_SNP_3_PROT_WT_3_diff	81.87294
818	SNP_GCSCORE_7	HELT_SNP_0	81.81823
819	CC_overlap_cont	DNASE_SCORE	81.809074
820	TT_overlap_cont	ROLL_SNP_3	81.76982
821	TT_overlap_cont	HELT_SNP_4_HELT_WT_4_diff	81.769005
822	SNP_SEQ_5_A	ROLL_WT_3	81.76677
823	SNP_SEQ_5_A	GG_overlap_cont	81.75732
824	SNP_SEQ_5_T	CA_overlap_cont	81.75156
825	SNP_GCSCORE_9	PROT_WT_4	81.68955
826	HELT_SNP_2_HELT_WT_2_diff	HELT_SNP_3	81.675766
827	SNP_SEQ_1_A	ROLL_WT_0	81.64745
828	SNP_SEQ_6_T	MGW_SNP_3	81.60561
829	ROLL_SNP_2_ROLL_WT_2_diff	HELT_SNP_4_HELT_WT_4_diff	81.59484
830	SNP_SEQ_5_T	ROLL_SNP_4	81.581314
831	ROLL_SNP_3_ROLL_WT_3_diff	HELT_WT_2	81.57503
832	HELT_SNP_2_HELT_WT_2_diff	ROLL_SNP_2	81.56886
833	SNP_SEQ_2_A	MGW_SNP_2_MGW_WT_2_mul	81.56018
834	ROLL_SNP_3_ROLL_WT_3_diff	TF_disrupt_pval	81.546745
835	SNP_SEQ_3_A	HELT_SNP_0_HELT_WT_0_diff	81.52665
836	PROT_WT_2	HELT_SNP_3_HELT_WT_3_diff	81.51166
837	TT_overlap_cont	TC_overlap_cont	81.51165
838	WT_GCSCORE_9_SNP_GCSCORE_9_diff	PROT_SNP_1_PROT_WT_1_diff	81.49324
839	SNP_SEQ_3_A	AG_overlap_cont	81.49032
840	SNP_SEQ_3_G	MGW_SNP_0_MGW_WT_0_diff	81.46661
841	CA_overlap_cont	HELT_SNP_2	81.44858
842	WT_SEQ_4_G	MGW_SNP_4_MGW_WT_4_diff	81.44365
843	CC_overlap_cont	HELT_WT_2	81.43117
844	SNP_SEQ_5_G	HELT_WT_3	81.372734
845	HELT_SNP_2_HELT_WT_2_diff	SNP_SEQ_3_A	81.35035
846	SNP_SEQ_3_A	DNASE_SCORE	81.340416
847	SNP_SEQ_4_G	HELT_SNP_1_HELT_WT_1_diff	81.31935
848	SNP_SEQ_7_A	ROLL_SNP_4_ROLL_WT_4_mul	81.285194
849	SNP_GCSCORE_7	MGW_SNP_0	81.28491
850	ROLL_SNP_2	SNP_SEQ_3_A	81.28013
851	SNP_SEQ_2_C	HELT_SNP_1	81.24998
852	SNP_SEQ_5_T	AG_overlap_cont	81.21121
853	SNP_SEQ_7_T	SNP_GCSCORE_9	81.172676
854	GG_overlap_cont	WT_GCSCORE_9	81.12686
855	ROLL_WT_2	ROLL_SNP_3_ROLL_WT_3_diff	81.09767
856	ROLL_WT_3	SNP_SEQ_5_T	81.09107
857	SNP_SEQ_2_A	HELT_SNP_0_HELT_WT_0_diff	81.04503
858	SNP_SEQ_5_G	ROLL_SNP_4_ROLL_WT_4_diff	81.041374
859	TFBS_SCORE_EP300	PROT_SNP_2_PROT_WT_2_diff	81.034454
860	SNP_SEQ_0_A	CC_overlap_cont	81.02394
861	WT_GCSCORE_7_SNP_GCSCORE_7_diff	CC_overlap_cont	80.99145
862	ROLL_SNP_2_ROLL_WT_2_mul	HELT_SNP_2_HELT_WT_2_diff	80.99048
863	TT_overlap_cont	MGW_SNP_3_MGW_WT_3_diff	80.98593
864	AT_overlap_cont	WT_GCSCORE_9	80.94106
865	SNP_GCSCORE_7	AG_overlap_cont	80.93739
866	SNP_SEQ_6_C	PROT_SNP_4_PROT_WT_4_mul	80.924965
867	CA_overlap_cont	HELT_SNP_5	80.89402
868	WT_GCSCORE_7_SNP_GCSCORE_7_diff	MGW_SNP_0	80.88959
869	SNP_SEQ_2_A	HELT_SNP_1_HELT_WT_1_mul	80.87647
870	SNP_GCSCORE_7	SNP_SEQ_6_G	80.855095
871	PROT_SNP_2_PROT_WT_2_diff	HELT_SNP_3	80.84955
872	SNP_SEQ_3_A	CC_overlap_cont	80.8307
873	WT_GCSCORE_7	SNP_SEQ_6_T	80.760284
874	GT_overlap_cont	ROLL_SNP_4_ROLL_WT_4_diff	80.75829
875	TT_overlap_cont	AG_overlap_cont	80.7552
876	ROLL_SNP_2	HELT_SNP_2	80.71452
877	SNP_SEQ_2_G	HELT_SNP_1	80.69132
878	GT_overlap_cont	GG_overlap_cont	80.68981
879	SNP_GCSCORE_7	HELT_WT_3	80.64479
880	SNP_SEQ_3_T	PROT_SNP_1_PROT_WT_1_diff	80.61419
881	AC_overlap_cont	MGW_SNP_4	80.601746
882	SNP_SEQ_3_G	HELT_SNP_0_HELT_WT_0_diff	80.593834
883	TT_overlap_cont	GA_overlap_cont	80.59229
884	SNP_SEQ_4_A	WT_GCSCORE_7_SNP_GCSCORE_7_diff	80.553215
885	SNP_GCSCORE_7	WT_ZSCORE_9	80.54767
886	SNP_GCSCORE_9	PROT_SNP_0	80.54685
887	WT_GCSCORE_7	MGW_SNP_1	80.519875
888	AA_overlap_cont	TF_disrupt_pval	80.50738
889	WT_GCSCORE_7	SNP_SEQ_0_A	80.468315
890	SNP_GCSCORE_7	HIST_SCORE_K562H3k9acStdPk	80.448944
891	SNP_GCSCORE_7	SNP_SEQ_3_A	80.39692
892	CG_overlap_cont	WT_GCSCORE_7	80.389534
893	SNP_SEQ_3_A	MGW_SNP_3	80.37006
894	WT_GCSCORE_7	TG_overlap_cont	80.31909
895	SNP_SEQ_5_G	MGW_SNP_4_MGW_WT_4_diff	80.316666
896	TT_overlap_cont	TA_overlap_cont	80.30164
897	SNP_SEQ_7_T	MGW_WT_3	80.2748
898	CG_overlap_cont	AC_overlap_cont	80.245224
899	SNP_SEQ_5_A	AA_overlap_cont	80.22382
900	SNP_SEQ_3_G	WT_GCSCORE_7	80.213936
901	SNP_SEQ_6_C	HELT_SNP_5	80.21106
902	TA_overlap_cont	DNASE_SCORE	80.15919
903	AG_overlap_cont	AA_overlap_cont	80.1516
904	WT_GCSCORE_9	MGW_SNP_4_MGW_WT_4_diff	80.14616
905	SNP_SEQ_1_A	CA_overlap_cont	80.07424
906	SNP_SEQ_3_T	ROLL_SNP_2_ROLL_WT_2_diff	80.07321
907	WT_GCSCORE_7_SNP_GCSCORE_7_diff	SNP_SEQ_3_A	80.06775
908	GT_overlap_cont	MGW_SNP_2_MGW_WT_2_mul	80.065155
909	TT_overlap_cont	PHASTCONS_SCORE	80.06448
910	TA_overlap_cont	PHASTCONS_SCORE	80.0483
911	TT_overlap_cont	SNP_GCSCORE_9	80.01963
912	SNP_SEQ_6_T	TF_disrupt_pval	80.016495
913	SNP_SEQ_7_T	ROLL_SNP_5_ROLL_WT_5_mul	80.00331
914	AC_overlap_cont	MGW_WT_0	79.99487
915	TA_overlap_cont	TT_overlap_cont	79.98836
916	AA_overlap_cont	PROT_SNP_0	79.92966
917	ROLL_SNP_3	HELT_SNP_2_HELT_WT_2_diff	79.91669
918	SNP_SEQ_5_C	AC_overlap_cont	79.916534
919	TT_overlap_cont	MGW_WT_3	79.91507
920	SNP_SEQ_2_A	MGW_WT_1	79.87655
921	TT_overlap_cont	CA_overlap_cont	79.86677
922	CG_overlap_cont	HELT_SNP_2	79.787735
923	SNP_SEQ_5_C	HELT_SNP_4	79.76642
924	AA_overlap_cont	MGW_WT_0	79.76524
925	TA_overlap_cont	TC_overlap_cont	79.75513
926	WT_GCSCORE_7	ROLL_WT_5	79.75264
927	HELT_SNP_3_HELT_WT_3_diff	ROLL_WT_2	79.74074
928	SNP_SEQ_5_C	HELT_SNP_5_HELT_WT_5_diff	79.73869
929	HELT_SNP_3_HELT_WT_3_diff	HELT_SNP_2_HELT_WT_2_diff	79.738174
930	SNP_GCSCORE_7	SNP_SEQ_2_T	79.7312
931	ROLL_SNP_3_ROLL_WT_3_mul	ROLL_SNP_2_ROLL_WT_2_diff	79.71386
932	SNP_SEQ_3_G	SNP_SEQ_5_C	79.67711
933	SNP_SEQ_2_A	SNP_GCSCORE_9	79.66985
934	SNP_GCSCORE_7	SNP_SEQ_5_C	79.632866
935	CC_overlap_cont	AG_overlap_cont	79.602264
936	CC_overlap_cont	TT_overlap_cont	79.56749
937	SNP_SEQ_5_C	WT_GCSCORE_7_SNP_GCSCORE_7_mul	79.56613
938	AC_overlap_cont	WT_ZSCORE_9_SNP_ZSCORE_9_mul	79.529564
939	HELT_SNP_2_HELT_WT_2_diff	PROT_WT_2	79.52633
940	SNP_SEQ_2_A	HELT_SNP_2	79.51589
941	TT_overlap_cont	SNP_SEQ_6_T	79.485176
942	WT_GCSCORE_7	ROLL_WT_0	79.469666
943	CT_overlap_cont	HELT_SNP_0_HELT_WT_0_diff	79.46684
944	AC_overlap_cont	HELT_SNP_0_HELT_WT_0_diff	79.45881
945	SNP_SEQ_5_A	MGW_SNP_4_MGW_WT_4_diff	79.4448
946	AG_overlap_cont	WT_GCSCORE_9	79.39215
947	MGW_SNP_1_MGW_WT_1_diff	ROLL_SNP_3_ROLL_WT_3_diff	79.37186
948	PROT_SNP_0	WT_GCSCORE_7	79.36464
949	WT_SNP_AT	HELT_SNP_4_HELT_WT_4_diff	79.35625
950	WT_SEQ_4_G	HELT_SNP_2	79.35494
951	TA_overlap_cont	MGW_SNP_1	79.35218
952	SNP_SEQ_2_A	MGW_SNP_3_MGW_WT_3_diff	79.33868
953	WT_GCSCORE_7	TFBS_SCORE_MYC	79.306305
954	WT_GCSCORE_7	HELT_SNP_1_HELT_WT_1_mul	79.3007
955	SNP_GCSCORE_7	ROLL_WT_5	79.265884
956	SNP_GCSCORE_7	SNP_SEQ_8_T	79.24857
957	PROT_SNP_2_PROT_WT_2_diff	ROLL_SNP_2_ROLL_WT_2_mul	79.24281
958	AG_overlap_cont	PROT_SNP_0_PROT_WT_0_diff	79.24169
959	AC_overlap_cont	ROLL_SNP_5	79.241554
960	CA_overlap_cont	HELT_WT_2	79.23701
961	SNP_SEQ_5_A	ROLL_SNP_3_ROLL_WT_3_diff	79.236336
962	GC_overlap_cont	MGW_WT_1	79.17219
963	SNP_SEQ_7_A	ROLL_WT_5	79.15155
964	TA_overlap_cont	CT_overlap_cont	79.14923
965	WT_GCSCORE_7	MGW_SNP_2	79.144615
966	HELT_SNP_3_HELT_WT_3_diff	PROT_SNP_3_PROT_WT_3_diff	79.13213
967	WT_GCSCORE_7_SNP_GCSCORE_7_diff	SNP_SEQ_5_G	79.11293
968	SNP_SEQ_3_C	MGW_SNP_3_MGW_WT_3_diff	79.110146
969	ROLL_SNP_2_ROLL_WT_2_diff	PROT_SNP_2_PROT_WT_2_diff	79.10027
970	CA_overlap_cont	PROT_SNP_2	79.08488
971	TT_overlap_cont	SNP_SEQ_2_T	79.08485
972	ROLL_SNP_3_ROLL_WT_3_mul	HELT_SNP_3_HELT_WT_3_diff	79.075584
973	AC_overlap_cont	GT_overlap_cont	78.97573
974	SNP_GCSCORE_7	ROLL_WT_0	78.96474
975	SNP_SEQ_5_C	MGW_SNP_2_MGW_WT_2_mul	78.95373
976	TC_overlap_cont	AC_overlap_cont	78.910965
977	GT_overlap_cont	HELT_SNP_0_HELT_WT_0_diff	78.90901
978	SNP_SEQ_1_T	HELT_SNP_5_HELT_WT_5_diff	78.81803
979	ROLL_WT_2	MGW_SNP_0_MGW_WT_0_diff	78.810486
980	HELT_SNP_2_HELT_WT_2_diff	SNP_SEQ_3_C	78.80484
981	SNP_SEQ_6_G	HELT_SNP_5	78.792274
982	ROLL_WT_3	WT_GCSCORE_7	78.772316
983	CA_overlap_cont	SNP_ZSCORE_9	78.76882
984	SNP_SEQ_5_C	WT_ZSCORE_9_SNP_ZSCORE_9_mul	78.7503
985	HELT_SNP_4_HELT_WT_4_diff	ROLL_SNP_3	78.74694
986	WT_GCSCORE_7_SNP_GCSCORE_7_diff	WT_SEQ_4_T	78.746506
987	WT_GCSCORE_9	PROT_SNP_0_PROT_WT_0_mul	78.69057
988	TC_overlap_cont	PHASTCONS_SCORE	78.66927
989	SNP_SEQ_6_T	MGW_SNP_4_MGW_WT_4_diff	78.66518
990	ROLL_SNP_2_ROLL_WT_2_diff	HELT_SNP_3	78.63452
991	HELT_SNP_2_HELT_WT_2_diff	ROLL_SNP_3	78.578094
992	WT_GCSCORE_7	HIST_SCORE_Gm12878H3k04me3StdPkV2	78.57505
993	GT_overlap_cont	SNP_ZSCORE_9	78.53866
994	WT_GCSCORE_7	WT_ZSCORE_9_SNP_ZSCORE_9_mul	78.499756
995	WT_GCSCORE_7	ROLL_SNP_4	78.49761
996	GG_overlap_cont	TT_overlap_cont	78.491325
997	SNP_SEQ_5_G	SNP_SEQ_5_A	78.47087
998	TT_overlap_cont	MGW_SNP_1_MGW_WT_1_diff	78.468155
999	SNP_SEQ_5_A	CA_overlap_cont	78.45974
1000	SNP_GCSCORE_7	SNP_SEQ_6_T	78.42722
1001	AC_overlap_cont	ROLL_SNP_4_ROLL_WT_4_diff	78.42498
1002	SNP_SEQ_1_A	GG_overlap_cont	78.42182
1003	CA_overlap_cont	HELT_SNP_5_HELT_WT_5_diff	78.414604
1004	TT_overlap_cont	ROLL_SNP_2	78.4117
1005	SNP_SEQ_5_G	TF_disrupt_pval	78.411415
1006	WT_SEQ_4_A	WT_GCSCORE_7	78.353615
1007	SNP_GCSCORE_7	SNP_SEQ_3_T	78.34831
1008	SNP_SEQ_5_T	SNP_SEQ_8_A	78.34194
1009	SNP_SEQ_5_T	AC_overlap_cont	78.32673
1010	HELT_SNP_1_HELT_WT_1_diff	HELT_SNP_3	78.312386
1011	SNP_SEQ_8_A	WT_GCSCORE_7	78.30773
1012	SNP_GCSCORE_7	HELT_SNP_1_HELT_WT_1_mul	78.30768
1013	TT_overlap_cont	TG_overlap_cont	78.30142
1014	SNP_SEQ_2_A	HELT_WT_0	78.291466
1015	SNP_SEQ_6_A	WT_GCSCORE_7	78.29029
1016	PROT_SNP_2_PROT_WT_2_diff	SNP_SEQ_4_T	78.286674
1017	SNP_SEQ_3_A	CT_overlap_cont	78.279305
1018	WT_GCSCORE_7	SNP_SEQ_1_G	78.273766
1019	WT_GCSCORE_7_SNP_GCSCORE_7_mul	PROT_SNP_1	78.27255
1020	SNP_SEQ_5_G	WT_GCSCORE_7	78.25511
1021	TT_overlap_cont	ROLL_SNP_5_ROLL_WT_5_mul	78.237175
1022	CG_overlap_cont	WT_GCSCORE_9	78.219406
1023	SNP_SEQ_1_T	HELT_WT_0	78.20617
1024	SNP_SEQ_5_C	MGW_WT_4	78.19684
1025	WT_GCSCORE_7_SNP_GCSCORE_7_mul	PROT_SNP_2_PROT_WT_2_diff	78.18486
1026	WT_GCSCORE_7_SNP_GCSCORE_7_diff	SNP_GCSCORE_9	78.18211
1027	GA_overlap_cont	ROLL_WT_1	78.17226
1028	SNP_SEQ_3_G	HELT_SNP_2_HELT_WT_2_mul	78.171936
1029	SNP_GCSCORE_7	SNP_SEQ_1_G	78.15902
1030	HELT_SNP_2_HELT_WT_2_diff	HELT_SNP_3_HELT_WT_3_mul	78.15523
1031	SNP_SEQ_3_T	MGW_WT_0	78.150345
1032	SNP_GCSCORE_7	SNP_SEQ_5_G	78.1445
1033	ROLL_SNP_2_ROLL_WT_2_diff	HELT_WT_3	78.12495
1034	WT_GCSCORE_9	AC_overlap_cont	78.09102
1035	SNP_SEQ_3_T	CT_overlap_cont	78.07386
1036	AA_overlap_cont	WT_GCSCORE_7	78.07093
1037	SNP_SEQ_6_T	CA_overlap_cont	78.064575
1038	WT_GCSCORE_9_SNP_GCSCORE_9_diff	PROT_SNP_2_PROT_WT_2_mul	78.063156
1039	SNP_SEQ_3_A	SNP_SEQ_3_G	78.05579
1040	TC_overlap_cont	HELT_SNP_1_HELT_WT_1_diff	78.053925
1041	CT_overlap_cont	HELT_SNP_3	78.03101
1042	SNP_SEQ_3_T	GT_overlap_cont	78.026794
1043	TT_overlap_cont	CT_overlap_cont	77.99612
1044	WT_GCSCORE_7	SNP_ZSCORE_9	77.97875
1045	SNP_SEQ_3_C	GC_overlap_cont	77.978455
1046	AG_overlap_cont	MGW_SNP_1_MGW_WT_1_diff	77.97831
1047	SNP_SEQ_2_A	GT_overlap_cont	77.96648
1048	WT_GCSCORE_7	ROLL_SNP_1_ROLL_WT_1_mul	77.96476
1049	SNP_SEQ_6_T	ROLL_SNP_5	77.93773
1050	AA_overlap_cont	SNP_GCSCORE_7	77.93309
1051	AC_overlap_cont	HELT_WT_1	77.90434
1052	SNP_SEQ_3_A	PROT_SNP_1_PROT_WT_1_diff	77.896034
1053	AC_overlap_cont	GG_overlap_cont	77.87527
1054	SNP_SEQ_5_A	PROT_SNP_4_PROT_WT_4_diff	77.85579
1055	SNP_SEQ_1_A	MGW_WT_1	77.85451
1056	TA_overlap_cont	GT_overlap_cont	77.84696
1057	HELT_SNP_2_HELT_WT_2_diff	ROLL_SNP_1_ROLL_WT_1_diff	77.84118
1058	TT_overlap_cont	ROLL_SNP_4	77.83723
1059	CG_overlap_cont	CA_overlap_cont	77.82531
1060	SNP_SEQ_5_T	MGW_SNP_3_MGW_WT_3_diff	77.801285
1061	TFBS_SCORE_JUND	PROT_SNP_2_PROT_WT_2_diff	77.74564
1062	AG_overlap_cont	HELT_SNP_2_HELT_WT_2_diff	77.70159
1063	TC_overlap_cont	PROT_SNP_4_PROT_WT_4_diff	77.683914
1064	WT_GCSCORE_7_SNP_GCSCORE_7_diff	SNP_SEQ_5_A	77.64088
1065	AC_overlap_cont	TG_overlap_cont	77.60589
1066	HELT_SNP_3_HELT_WT_3_diff	ROLL_SNP_3_ROLL_WT_3_mul	77.59303
1067	SNP_GCSCORE_7	HELT_WT_5	77.589935
1068	TA_overlap_cont	HELT_SNP_0_HELT_WT_0_diff	77.58704
1069	SNP_SEQ_1_C	HELT_WT_0	77.56942
1070	SNP_SEQ_5_A	HELT_SNP_4	77.54633
1071	TT_overlap_cont	SNP_ZSCORE_9	77.502075
1072	WT_GCSCORE_9_SNP_GCSCORE_9_diff	TC_overlap_cont	77.501564
1073	SNP_SEQ_6_T	PROT_SNP_4_PROT_WT_4_mul	77.50057
1074	TC_overlap_cont	ROLL_SNP_4_ROLL_WT_4_diff	77.479996
1075	SNP_GCSCORE_7	AT_overlap_cont	77.476166
1076	HELT_SNP_3_HELT_WT_3_diff	SNP_SEQ_5_T	77.4548
1077	PROT_SNP_2	ROLL_SNP_2_ROLL_WT_2_diff	77.42685
1078	TT_overlap_cont	PROT_WT_1	77.38881
1079	AC_overlap_cont	ROLL_SNP_0_ROLL_WT_0_diff	77.384766
1080	SNP_SEQ_6_T	AC_overlap_cont	77.38263
1081	TT_overlap_cont	MGW_WT_2	77.373985
1082	SNP_SEQ_6_T	GG_overlap_cont	77.37387
1083	SNP_GCSCORE_9	PROT_WT_3	77.36569
1084	TT_overlap_cont	HELT_SNP_5	77.35628
1085	CC_overlap_cont	WT_ZSCORE_9	77.29218
1086	SNP_SEQ_1_G	ROLL_SNP_0_ROLL_WT_0_mul	77.27308
1087	SNP_SEQ_2_A	ROLL_SNP_2_ROLL_WT_2_mul	77.254
1088	GT_overlap_cont	MGW_SNP_2	77.24611
1089	SNP_GCSCORE_9	CA_overlap_cont	77.245155
1090	SNP_SEQ_5_C	SNP_GCSCORE_7	77.242226
1091	SNP_SEQ_2_G	ROLL_WT_1	77.23795
1092	SNP_SEQ_5_C	SNP_SEQ_3_G	77.20846
1093	SNP_SEQ_2_G	HELT_SNP_1_HELT_WT_1_mul	77.19182
1094	WT_SNP_TC	MGW_SNP_4_MGW_WT_4_diff	77.179
1095	SNP_SEQ_6_A	AA_overlap_cont	77.17022
1096	GG_overlap_cont	MGW_WT_0	77.16675
1097	HELT_SNP_2_HELT_WT_2_diff	ROLL_SNP_3_ROLL_WT_3_mul	77.16424
1098	SNP_SEQ_6_T	MGW_SNP_2_MGW_WT_2_mul	77.15106
1099	SNP_SEQ_5_A	TG_overlap_cont	77.134895
1100	SNP_SEQ_5_A	AC_overlap_cont	77.121475
1101	ROLL_SNP_3	SNP_SEQ_5_T	77.09499
1102	WT_SEQ_4_C	WT_SEQ_4_G	77.092415
1103	SNP_SEQ_3_C	GG_overlap_cont	77.04857
1104	SNP_SEQ_1_T	ROLL_SNP_0	77.04512
1105	TA_overlap_cont	ROLL_SNP_0_ROLL_WT_0_mul	77.0301
1106	SNP_SEQ_5_G	HELT_SNP_0_HELT_WT_0_diff	77.00661
1107	GT_overlap_cont	HELT_SNP_3_HELT_WT_3_mul	76.97961
1108	GG_overlap_cont	PROT_SNP_0_PROT_WT_0_diff	76.9594
1109	GT_overlap_cont	AC_overlap_cont	76.93892
1110	SNP_SEQ_2_G	SNP_ZSCORE_9	76.929085
1111	SNP_SEQ_7_A	MGW_SNP_3	76.91895
1112	WT_GCSCORE_7_SNP_GCSCORE_7_diff	WT_SNP_CA	76.91363
1113	SNP_SEQ_3_C	AC_overlap_cont	76.90157
1114	HELT_SNP_2_HELT_WT_2_diff	ROLL_SNP_4_ROLL_WT_4_diff	76.867805
1115	SNP_GCSCORE_7	HIST_SCORE_Dnd41H3k09acPk	76.86275
1116	SNP_SEQ_5_T	MGW_SNP_2_MGW_WT_2_mul	76.851616
1117	SNP_SEQ_5_A	SNP_GCSCORE_7	76.82902
1118	WT_GCSCORE_7	WT_ZSCORE_9	76.82305
1119	TC_overlap_cont	MGW_SNP_0_MGW_WT_0_diff	76.82046
1120	WT_GCSCORE_7	SNP_SEQ_0_C	76.81425
1121	SNP_SEQ_2_T	TT_overlap_cont	76.80827
1122	SNP_SEQ_6_C	WT_GCSCORE_7	76.801674
1123	SNP_SEQ_1_T	DNASE_SCORE	76.78668
1124	SNP_GCSCORE_9	PROT_SNP_0_PROT_WT_0_mul	76.77259
1125	CC_overlap_cont	CA_overlap_cont	76.74812
1126	CC_overlap_cont	SNP_ZSCORE_7	76.7249
1127	SNP_GCSCORE_7	PROT_SNP_0_PROT_WT_0_diff	76.71429
1128	HELT_SNP_2_HELT_WT_2_diff	PROT_SNP_4_PROT_WT_4_diff	76.69896
1129	SNP_SEQ_5_T	TT_overlap_cont	76.69038
1130	WT_GCSCORE_7	SNP_SEQ_5_T	76.683395
1131	SNP_GCSCORE_7	SNP_SEQ_5_A	76.68123
1132	AG_overlap_cont	CC_overlap_cont	76.67394
1133	SNP_SEQ_5_A	WT_GCSCORE_9	76.6444
1134	ROLL_SNP_3_ROLL_WT_3_diff	ROLL_WT_3	76.64392
1135	SNP_SEQ_1_A	CC_overlap_cont	76.63758
1136	SNP_SEQ_7_T	CA_overlap_cont	76.62809
1137	SNP_SEQ_2_A	CC_overlap_cont	76.62595
1138	TA_overlap_cont	WT_GCSCORE_7_SNP_GCSCORE_7_mul	76.61389
1139	SNP_GCSCORE_9	HELT_SNP_3_HELT_WT_3_diff	76.56864
1140	SNP_SEQ_0_A	MGW_SNP_0	76.56737
1141	GT_overlap_cont	HELT_SNP_2	76.533455
1142	AC_overlap_cont	PROT_SNP_4	76.51349
1143	TT_overlap_cont	ROLL_WT_3	76.51167
1144	AC_overlap_cont	CT_overlap_cont	76.49197
1145	SNP_SEQ_0_A	WT_GCSCORE_7	76.47333
1146	WT_GCSCORE_7_SNP_GCSCORE_7_diff	WT_SNP_TA	76.42546
1147	TA_overlap_cont	AC_overlap_cont	76.42347
1148	CC_overlap_cont	PROT_SNP_1_PROT_WT_1_diff	76.42317
1149	WT_SEQ_4_T	WT_GCSCORE_7_SNP_GCSCORE_7_diff	76.38137
1150	SNP_GCSCORE_9	HELT_WT_2	76.3785
1151	TT_overlap_cont	PROT_WT_2	76.375755
1152	TA_overlap_cont	CC_overlap_cont	76.372574
1153	WT_SEQ_4_G	HELT_WT_3	76.365295
1154	AC_overlap_cont	HELT_WT_4	76.35035
1155	TT_overlap_cont	PROT_SNP_4	76.34085
1156	HELT_SNP_4_HELT_WT_4_diff	ROLL_SNP_3_ROLL_WT_3_diff	76.31707
1157	WT_GCSCORE_7	SNP_SEQ_0_T	76.312416
1158	WT_SEQ_4_C	PROT_WT_2	76.276054
1159	SNP_SEQ_4_A	MGW_SNP_3_MGW_WT_3_diff	76.26039
1160	SNP_SEQ_3_T	PROT_SNP_0_PROT_WT_0_diff	76.258835
1161	SNP_SEQ_2_A	AA_overlap_cont	76.24019
1162	PROT_SNP_3	WT_GCSCORE_7	76.2396
1163	SNP_SEQ_3_G	HELT_SNP_1_HELT_WT_1_mul	76.23475
1164	TT_overlap_cont	MGW_SNP_4_MGW_WT_4_diff	76.215004
1165	SNP_SEQ_3_T	MGW_SNP_3_MGW_WT_3_diff	76.209404
1166	PROT_WT_2	ROLL_SNP_2_ROLL_WT_2_diff	76.187386
1167	GT_overlap_cont	HELT_SNP_3_HELT_WT_3_diff	76.17412
1168	SNP_SEQ_6_T	HELT_WT_4	76.17198
1169	SNP_SEQ_2_G	HELT_SNP_0_HELT_WT_0_mul	76.1604
1170	CC_overlap_cont	PROT_SNP_3	76.15257
1171	GA_overlap_cont	CC_overlap_cont	76.149765
1172	CA_overlap_cont	SNP_GCSCORE_9	76.14829
1173	SNP_SEQ_5_T	MGW_WT_4	76.14363
1174	CA_overlap_cont	CC_overlap_cont	76.12923
1175	SNP_SEQ_5_C	WT_GCSCORE_7_SNP_GCSCORE_7_diff	76.114555
1176	GT_overlap_cont	PROT_WT_3	76.10575
1177	WT_GCSCORE_9_SNP_GCSCORE_9_diff	PROT_SNP_0	76.09733
1178	TG_overlap_cont	SNP_GCSCORE_9	76.08918
1179	SNP_SEQ_7_C	WT_ZSCORE_7_SNP_ZSCORE_7_mul	76.0653
1180	SNP_GCSCORE_7	ROLL_SNP_5	75.997574
1181	WT_GCSCORE_7	HELT_SNP_1	75.99208
1182	SNP_SEQ_6_C	ROLL_SNP_5	75.97344
1183	WT_GCSCORE_9	PROT_WT_2	75.971085
1184	WT_GCSCORE_7_SNP_GCSCORE_7_diff	HELT_SNP_5_HELT_WT_5_diff	75.93928
1185	AG_overlap_cont	AC_overlap_cont	75.935
1186	SNP_GCSCORE_7	ROLL_SNP_0_ROLL_WT_0_diff	75.922714
1187	TA_overlap_cont	ROLL_SNP_2	75.91531
1188	SNP_SEQ_6_G	HELT_WT_4	75.910934
1189	SNP_SEQ_3_A	GA_overlap_cont	75.89541
1190	TF_disrupt_pval	MGW_SNP_4_MGW_WT_4_diff	75.89082
1191	WT_GCSCORE_7_SNP_GCSCORE_7_diff	MGW_WT_0	75.88721
1192	GG_overlap_cont	MGW_SNP_1_MGW_WT_1_diff	75.8775
1193	SNP_SEQ_5_T	TG_overlap_cont	75.87543
1194	CA_overlap_cont	PROT_SNP_0_PROT_WT_0_diff	75.84297
1195	MGW_SNP_3_MGW_WT_3_diff	ROLL_SNP_2_ROLL_WT_2_diff	75.84253
1196	SNP_GCSCORE_9	HELT_SNP_3	75.800644
1197	SNP_SEQ_2_A	GG_overlap_cont	75.79561
1198	GT_overlap_cont	TT_overlap_cont	75.79347
1199	WT_GCSCORE_9_SNP_GCSCORE_9_diff	HELT_SNP_5_HELT_WT_5_diff	75.78624
1200	HELT_SNP_2_HELT_WT_2_diff	ROLL_SNP_2_ROLL_WT_2_mul	75.78292
1201	CC_overlap_cont	PROT_WT_1	75.78263
1202	CT_overlap_cont	SNP_GCSCORE_9	75.77155
1203	TC_overlap_cont	HELT_SNP_4_HELT_WT_4_diff	75.74703
1204	SNP_SEQ_7_A	HELT_SNP_5_HELT_WT_5_diff	75.7419
1205	WT_SEQ_4_G	TF_disrupt_pval	75.729515
1206	AA_overlap_cont	ROLL_SNP_0_ROLL_WT_0_diff	75.71554
1207	ROLL_SNP_3_ROLL_WT_3_diff	ROLL_SNP_2_ROLL_WT_2_mul	75.7086
1208	SNP_SEQ_3_C	MGW_SNP_1	75.698235
1209	AC_overlap_cont	GERP_SCORE	75.65664
1210	SNP_SEQ_8_A	AG_overlap_cont	75.64781
1211	SNP_SEQ_2_T	MGW_SNP_3_MGW_WT_3_diff	75.646996
1212	PROT_SNP_1_PROT_WT_1_diff	ROLL_SNP_2_ROLL_WT_2_diff	75.646736
1213	WT_GCSCORE_7_SNP_GCSCORE_7_diff	TG_overlap_cont	75.645485
1214	SNP_SEQ_5_G	MGW_SNP_1_MGW_WT_1_diff	75.64299
1215	CT_overlap_cont	PROT_SNP_2_PROT_WT_2_diff	75.64224
1216	SNP_SEQ_5_A	HELT_SNP_4_HELT_WT_4_diff	75.624405
1217	SNP_SEQ_2_A	DNASE_SCORE	75.612236
1218	SNP_GCSCORE_7	WT_SEQ_4_G	75.59678
1219	AC_overlap_cont	WT_ZSCORE_9_SNP_ZSCORE_9_diff	75.596
1220	TA_overlap_cont	HELT_SNP_3_HELT_WT_3_diff	75.59376
1221	AC_overlap_cont	CA_overlap_cont	75.586586
1222	AC_overlap_cont	AG_overlap_cont	75.578514
1223	AA_overlap_cont	MGW_SNP_2_MGW_WT_2_diff	75.578415
1224	SNP_SEQ_5_T	SNP_GCSCORE_7	75.5724
1225	SNP_SEQ_5_G	AC_overlap_cont	75.57217
1226	SNP_SEQ_1_G	CC_overlap_cont	75.551926
1227	WT_GCSCORE_7	HIST_SCORE_Dnd41H3k09acPk	75.55126
1228	SNP_GCSCORE_7	MGW_SNP_2_MGW_WT_2_mul	75.54634
1229	WT_SEQ_4_A	HELT_SNP_1_HELT_WT_1_diff	75.540115
1230	CG_overlap_cont	TF_disrupt_pval	75.525406
1231	SNP_GCSCORE_7	MGW_WT_1	75.52083
1232	SNP_SEQ_7_C	HELT_WT_5	75.518295
1233	WT_GCSCORE_7	SNP_SEQ_3_A	75.50984
1234	SNP_SEQ_5_G	MGW_SNP_4	75.49489
1235	SNP_SEQ_3_C	HELT_SNP_1_HELT_WT_1_diff	75.47753
1236	TC_overlap_cont	MGW_SNP_4_MGW_WT_4_diff	75.46845
1237	MGW_SNP_4_MGW_WT_4_diff	PROT_SNP_3_PROT_WT_3_diff	75.46551
1238	SNP_SEQ_5_C	HELT_SNP_0_HELT_WT_0_diff	75.46483
1239	SNP_SEQ_5_T	GC_overlap_cont	75.46373
1240	WT_SNP_TC	ROLL_SNP_3_ROLL_WT_3_diff	75.46213
1241	AC_overlap_cont	HIST_SCORE_K562H3k9acStdPk	75.447136
1242	WT_SEQ_4_C	MGW_SNP_3_MGW_WT_3_diff	75.442665
1243	WT_GCSCORE_7	AA_overlap_cont	75.4371
1244	GC_overlap_cont	PROT_WT_4	75.435104
1245	WT_GCSCORE_7	HELT_SNP_0	75.41876
1246	SNP_SEQ_5_A	MGW_SNP_2_MGW_WT_2_mul	75.40689
1247	WT_GCSCORE_7	SNP_SEQ_3_T	75.39218
1248	TFBS_SCORE_CTCF	HELT_SNP_2_HELT_WT_2_diff	75.355385
1249	WT_GCSCORE_9_SNP_GCSCORE_9_mul	WT_GCSCORE_7	75.35152
1250	GG_overlap_cont	TF_disrupt_pval	75.34046
1251	SNP_GCSCORE_9	TF_disrupt_pval	75.320694
1252	AC_overlap_cont	MGW_WT_4	75.32013
1253	MGW_SNP_1_MGW_WT_1_diff	HELT_SNP_2_HELT_WT_2_diff	75.319626
1254	SNP_SEQ_3_T	GG_overlap_cont	75.31626
1255	ROLL_SNP_2_ROLL_WT_2_diff	MGW_SNP_0_MGW_WT_0_diff	75.31594
1256	SNP_SEQ_3_T	ROLL_SNP_0_ROLL_WT_0_mul	75.29611
1257	SNP_GCSCORE_7	MGW_SNP_1_MGW_WT_1_diff	75.28294
1258	SNP_SEQ_8_G	DNASE_SCORE	75.27065
1259	WT_GCSCORE_7	WT_GCSCORE_7_SNP_GCSCORE_7_diff	75.26776
1260	WT_SNP_AT	WT_SNP_AG	75.2499
1261	GT_overlap_cont	WT_ZSCORE_7_SNP_ZSCORE_7_mul	75.24788
1262	AA_overlap_cont	HELT_WT_1	75.24025
1263	SNP_SEQ_2_T	MGW_SNP_1	75.22138
1264	SNP_SEQ_6_T	TC_overlap_cont	75.20218
1265	SNP_SEQ_0_T	TF_disrupt_pval	75.192474
1266	CA_overlap_cont	GT_overlap_cont	75.17904
1267	SNP_SEQ_6_A	PROT_SNP_4_PROT_WT_4_diff	75.15469
1268	SNP_SEQ_5_T	CC_overlap_cont	75.10607
1269	SNP_SEQ_5_A	MGW_SNP_2_MGW_WT_2_diff	75.10584
1270	AA_overlap_cont	WT_ZSCORE_9_SNP_ZSCORE_9_mul	75.10323
1271	SNP_SEQ_5_C	HELT_SNP_4_HELT_WT_4_diff	75.08774
1272	WT_SEQ_4_C	TF_disrupt_pval	75.06795
1273	SNP_SEQ_5_G	TT_overlap_cont	75.061935
1274	SNP_SEQ_3_T	MGW_SNP_2	75.05452
1275	AA_overlap_cont	HELT_SNP_4_HELT_WT_4_diff	75.05173
1276	TA_overlap_cont	HELT_SNP_5_HELT_WT_5_diff	75.0469
1277	SNP_SEQ_6_C	WT_ZSCORE_9_SNP_ZSCORE_9_mul	75.04354
1278	SNP_SEQ_3_G	ROLL_SNP_2_ROLL_WT_2_mul	75.03433
1279	WT_GCSCORE_7	HIST_SCORE_Hepg2H3k9acStdPk	75.03076
1280	SNP_SEQ_4_T	SNP_SEQ_4_A	75.023544
1281	PROT_SNP_1_PROT_WT_1_diff	SNP_GCSCORE_7	75.013145
1282	AA_overlap_cont	ROLL_SNP_3_ROLL_WT_3_diff	75.0053
1283	HELT_SNP_2_HELT_WT_2_diff	CA_overlap_cont	74.996056
1284	GT_overlap_cont	MGW_WT_1	74.98375
1285	SNP_SEQ_5_T	SNP_SEQ_6_T	74.95576
1286	WT_GCSCORE_7	WT_ZSCORE_9_SNP_ZSCORE_9_diff	74.954834
1287	CC_overlap_cont	PROT_SNP_4_PROT_WT_4_diff	74.95349
1288	AC_overlap_cont	ROLL_WT_2	74.925476
1289	SNP_SEQ_5_C	TG_overlap_cont	74.92206
1290	WT_GCSCORE_7	SNP_SEQ_2_G	74.92123
1291	SNP_SEQ_3_T	HELT_SNP_2_HELT_WT_2_mul	74.918724
1292	AA_overlap_cont	HELT_SNP_2_HELT_WT_2_diff	74.91853
1293	SNP_SEQ_1_G	WT_GCSCORE_7	74.9141
1294	HELT_SNP_3_HELT_WT_3_diff	TT_overlap_cont	74.91004
1295	WT_GCSCORE_7_SNP_GCSCORE_7_diff	TF_disruption	74.90769
1296	AG_overlap_cont	MGW_WT_1	74.90246
1297	PROT_SNP_2_PROT_WT_2_diff	HELT_SNP_2	74.89998
1298	TF_disrupt_pval	MGW_SNP_0_MGW_WT_0_diff	74.89596
1299	WT_GCSCORE_7_SNP_GCSCORE_7_diff	WT_GCSCORE_7	74.88942
1300	TC_overlap_cont	MGW_WT_1	74.88757
1301	WT_GCSCORE_7_SNP_GCSCORE_7_diff	GA_overlap_cont	74.86541
1302	HELT_SNP_2_HELT_WT_2_diff	MGW_SNP_2_MGW_WT_2_diff	74.85693
1303	TT_overlap_cont	HELT_SNP_2_HELT_WT_2_diff	74.856705
1304	CA_overlap_cont	SNP_GCSCORE_7	74.834946
1305	SNP_SEQ_3_A	TT_overlap_cont	74.83419
1306	SNP_GCSCORE_7	WT_ZSCORE_7_SNP_ZSCORE_7_mul	74.831696
1307	SNP_SEQ_7_T	SNP_GCSCORE_7	74.81629
1308	SNP_SEQ_4_A	WT_GCSCORE_7	74.787865
1309	AG_overlap_cont	WT_ZSCORE_7_SNP_ZSCORE_7_mul	74.78018
1310	SNP_SEQ_7_A	SNP_GCSCORE_7	74.772194
1311	SNP_SEQ_3_C	TF_disrupt_pval	74.768036
1312	SNP_SEQ_3_T	ROLL_WT_2	74.76509
1313	GT_overlap_cont	PROT_SNP_1_PROT_WT_1_diff	74.74648
1314	CG_overlap_cont	SNP_GCSCORE_9	74.740486
1315	WT_SEQ_4_T	PROT_SNP_1_PROT_WT_1_diff	74.73369
1316	PROT_WT_0	WT_GCSCORE_7	74.73054
1317	TT_overlap_cont	MGW_SNP_2	74.72944
1318	SNP_SEQ_3_A	HELT_SNP_2_HELT_WT_2_mul	74.71999
1319	TT_overlap_cont	ROLL_SNP_1_ROLL_WT_1_mul	74.696724
1320	HELT_SNP_4_HELT_WT_4_diff	ROLL_WT_3	74.69555
1321	WT_SEQ_4_G	HELT_SNP_4_HELT_WT_4_diff	74.69177
1322	PROT_WT_2	HELT_SNP_1_HELT_WT_1_diff	74.679886
1323	ROLL_SNP_2_ROLL_WT_2_diff	HELT_SNP_2	74.67847
1324	AC_overlap_cont	MGW_SNP_2_MGW_WT_2_mul	74.670715
1325	SNP_SEQ_3_T	MGW_SNP_0	74.67062
1326	AG_overlap_cont	HELT_SNP_5_HELT_WT_5_diff	74.64783
1327	SNP_SEQ_6_T	SNP_GCSCORE_7	74.62959
1328	SNP_SEQ_3_A	GT_overlap_cont	74.62593
1329	TT_overlap_cont	PROT_SNP_0	74.625015
1330	SNP_SEQ_5_C	MGW_SNP_0_MGW_WT_0_diff	74.61515
1331	GC_overlap_cont	HELT_SNP_0	74.58665
1332	SNP_SEQ_5_G	DNASE_SCORE	74.57925
1333	WT_GCSCORE_7	ROLL_SNP_5_ROLL_WT_5_diff	74.57274
1334	GG_overlap_cont	AA_overlap_cont	74.56389
1335	SNP_GCSCORE_9	WT_GCSCORE_9_SNP_GCSCORE_9_mul	74.558365
1336	SNP_SEQ_5_T	MGW_SNP_4_MGW_WT_4_diff	74.548515
1337	SNP_SEQ_3_G	PROT_SNP_2_PROT_WT_2_mul	74.52832
1338	TT_overlap_cont	HELT_WT_4	74.5268
1339	ROLL_SNP_3_ROLL_WT_3_diff	SNP_SEQ_5_G	74.5074
1340	HELT_SNP_2_HELT_WT_2_diff	WT_GCSCORE_7_SNP_GCSCORE_7_diff	74.49599
1341	SNP_SEQ_3_C	MGW_SNP_0_MGW_WT_0_diff	74.481636
1342	SNP_SEQ_1_T	TC_overlap_cont	74.48079
1343	SNP_SEQ_5_T	HELT_SNP_4_HELT_WT_4_diff	74.46892
1344	SNP_SEQ_8_T	SNP_GCSCORE_9	74.46482
1345	SNP_SEQ_6_C	ROLL_WT_4	74.44291
1346	SNP_SEQ_3_A	HELT_SNP_3_HELT_WT_3_diff	74.44157
1347	AG_overlap_cont	ROLL_WT_2	74.44028
1348	GA_overlap_cont	ROLL_SNP_2_ROLL_WT_2_diff	74.43231
1349	SNP_SEQ_5_A	PROT_SNP_2_PROT_WT_2_mul	74.41965
1350	ROLL_SNP_2_ROLL_WT_2_mul	PROT_SNP_1_PROT_WT_1_diff	74.40292
1351	TF_disrupt_pval	HELT_SNP_3_HELT_WT_3_diff	74.38542
1352	SNP_SEQ_7_T	WT_ZSCORE_9	74.38379
1353	SNP_SEQ_0_T	WT_GCSCORE_7	74.3508
1354	ROLL_SNP_2_ROLL_WT_2_diff	ROLL_SNP_2	74.33814
1355	MGW_SNP_0_MGW_WT_0_diff	SNP_GCSCORE_7	74.33301
1356	SNP_SEQ_5_C	HELT_SNP_1_HELT_WT_1_diff	74.330666
1357	SNP_SEQ_4_C	MGW_SNP_0_MGW_WT_0_diff	74.32957
1358	SNP_SEQ_3_G	ROLL_SNP_2_ROLL_WT_2_diff	74.32348
1359	SNP_SEQ_3_C	HELT_WT_1	74.297134
1360	SNP_SEQ_3_G	AG_overlap_cont	74.27682
1361	SNP_SEQ_7_T	CC_overlap_cont	74.26608
1362	SNP_SEQ_5_A	ROLL_SNP_3	74.25584
1363	SNP_SEQ_3_G	AC_overlap_cont	74.24718
1364	AG_overlap_cont	PROT_SNP_4_PROT_WT_4_diff	74.242134
1365	SNP_SEQ_1_A	ROLL_SNP_0_ROLL_WT_0_diff	74.23981
1366	SNP_GCSCORE_9	PROT_SNP_1	74.21987
1367	SNP_SEQ_5_T	MGW_SNP_4	74.21027
1368	SNP_SEQ_5_C	ROLL_WT_3	74.20934
1369	SNP_SEQ_5_G	HELT_WT_1	74.20691
1370	HELT_SNP_3_HELT_WT_3_diff	MGW_SNP_0_MGW_WT_0_diff	74.194275
1371	WT_SNP_CA	SNP_GCSCORE_7	74.18408
1372	SNP_SEQ_5_T	WT_ZSCORE_7_SNP_ZSCORE_7_mul	74.18071
1373	SNP_SEQ_6_C	HELT_SNP_5_HELT_WT_5_diff	74.17727
1374	SNP_SEQ_2_A	WT_ZSCORE_9_SNP_ZSCORE_9_mul	74.17636
1375	WT_GCSCORE_7	HIST_SCORE_Monocd14ro1746H3k09acPk	74.169876
1376	WT_GCSCORE_9_SNP_GCSCORE_9_diff	HELT_SNP_0_HELT_WT_0_diff	74.13975
1377	AA_overlap_cont	SNP_GCSCORE_9	74.11374
1378	MGW_SNP_0_MGW_WT_0_diff	WT_GCSCORE_7_SNP_GCSCORE_7_diff	74.11129
1379	AG_overlap_cont	CT_overlap_cont	74.1032
1380	PROT_WT_3	WT_GCSCORE_7	74.081024
1381	SNP_SEQ_5_C	MGW_SNP_1_MGW_WT_1_diff	74.05599
1382	SNP_GCSCORE_7	WT_SEQ_4_C	74.05079
1383	SNP_SEQ_4_C	MGW_SNP_1_MGW_WT_1_diff	74.04843
1384	WT_GCSCORE_7	SNP_SEQ_6_G	74.043434
1385	WT_GCSCORE_9	TF_disrupt_pval	74.005745
1386	AT_overlap_cont	AA_overlap_cont	73.990654
1387	WT_GCSCORE_7	HELT_SNP_4_HELT_WT_4_diff	73.98579
1388	CG_overlap_cont	PROT_SNP_4_PROT_WT_4_diff	73.98476
1389	CG_overlap_cont	MGW_SNP_2_MGW_WT_2_diff	73.97795
1390	SNP_SEQ_5_A	MGW_SNP_4_MGW_WT_4_mul	73.97751
1391	TA_overlap_cont	WT_GCSCORE_9_SNP_GCSCORE_9_mul	73.956024
1392	PROT_SNP_3_PROT_WT_3_diff	ROLL_SNP_2_ROLL_WT_2_diff	73.95461
1393	TF_disrupt_pval	ROLL_SNP_2_ROLL_WT_2_diff	73.95401
1394	WT_GCSCORE_7_SNP_GCSCORE_7_diff	SNP_SEQ_3_C	73.95035
1395	GT_overlap_cont	WT_GCSCORE_7_SNP_GCSCORE_7_mul	73.927864
1396	SNP_GCSCORE_7	SNP_SEQ_5_T	73.927414
1397	SNP_SEQ_2_A	MGW_SNP_0_MGW_WT_0_diff	73.919
1398	SNP_SEQ_7_T	MGW_SNP_3_MGW_WT_3_mul	73.90312
1399	TA_overlap_cont	MGW_SNP_4	73.89237
1400	SNP_SEQ_7_G	DNASE_SCORE	73.88357
1401	SNP_SEQ_5_C	MGW_SNP_4_MGW_WT_4_diff	73.878685
1402	SNP_SEQ_1_A	MGW_SNP_1	73.82357
1403	SNP_SEQ_6_G	ROLL_WT_4	73.82026
1404	WT_SEQ_4_C	HELT_SNP_1_HELT_WT_1_diff	73.81847
1405	WT_GCSCORE_7_SNP_GCSCORE_7_mul	HELT_SNP_2_HELT_WT_2_diff	73.817604
1406	AA_overlap_cont	SNP_SEQ_2_A	73.803665
1407	CC_overlap_cont	PHASTCONS_SCORE	73.78845
1408	SNP_GCSCORE_7	TC_overlap_cont	73.77933
1409	GG_overlap_cont	WT_GCSCORE_7	73.7665
1410	SNP_GCSCORE_9	PHASTCONS_SCORE	73.764435
1411	AA_overlap_cont	ROLL_SNP_2_ROLL_WT_2_mul	73.74951
1412	WT_GCSCORE_7	MGW_SNP_2_MGW_WT_2_mul	73.73718
1413	GT_overlap_cont	MGW_SNP_1_MGW_WT_1_diff	73.73575
1414	SNP_SEQ_3_C	MGW_WT_2	73.73402
1415	AC_overlap_cont	TT_overlap_cont	73.72876
1416	SNP_SEQ_7_G	ROLL_SNP_5	73.704575
1417	HELT_SNP_1_HELT_WT_1_diff	WT_GCSCORE_7	73.68356
1418	TA_overlap_cont	CA_overlap_cont	73.670105
1419	CG_overlap_cont	AG_overlap_cont	73.642876
1420	SNP_GCSCORE_9	ROLL_WT_4	73.64271
1421	SNP_SEQ_5_T	WT_ZSCORE_9_SNP_ZSCORE_9_mul	73.63518
1422	WT_GCSCORE_9_SNP_GCSCORE_9_diff	ROLL_SNP_4_ROLL_WT_4_diff	73.63491
1423	GA_overlap_cont	SNP_GCSCORE_9	73.626755
1424	SNP_SEQ_5_T	DNASE_SCORE	73.61127
1425	CC_overlap_cont	SNP_GCSCORE_9	73.60468
1426	ROLL_WT_2	HELT_SNP_3_HELT_WT_3_diff	73.59514
1427	SNP_SEQ_6_T	HELT_SNP_3_HELT_WT_3_mul	73.582
1428	SNP_SEQ_5_C	PROT_SNP_2_PROT_WT_2_diff	73.58046
1429	GA_overlap_cont	WT_ZSCORE_9_SNP_ZSCORE_9_mul	73.57346
1430	AT_overlap_cont	DNASE_SCORE	73.56339
1431	SNP_SEQ_2_T	AC_overlap_cont	73.557365
1432	CT_overlap_cont	PROT_SNP_4	73.55282
1433	GC_overlap_cont	ROLL_SNP_0_ROLL_WT_0_diff	73.53766
1434	SNP_SEQ_3_A	ROLL_SNP_3_ROLL_WT_3_diff	73.53428
1435	GT_overlap_cont	CC_overlap_cont	73.53204
1436	HELT_SNP_1_HELT_WT_1_diff	TF_disrupt_pval	73.511536
1437	SNP_SEQ_6_G	DNASE_SCORE	73.50701
1438	SNP_GCSCORE_9	ROLL_SNP_0_ROLL_WT_0_diff	73.49639
1439	SNP_SEQ_4_C	PROT_SNP_1_PROT_WT_1_diff	73.49491
1440	SNP_SEQ_5_G	MGW_WT_0	73.48997
1441	TT_overlap_cont	HELT_SNP_5_HELT_WT_5_diff	73.486336
1442	SNP_GCSCORE_7	GERP_SCORE	73.48428
1443	SNP_GCSCORE_7	HELT_WT_0	73.47734
1444	GT_overlap_cont	PROT_WT_1	73.4613
1445	WT_GCSCORE_7	SNP_ZSCORE_7	73.45901
1446	GT_overlap_cont	HELT_SNP_5_HELT_WT_5_mul	73.44942
1447	WT_GCSCORE_9	PHASTCONS_SCORE	73.43188
1448	SNP_SEQ_6_G	HELT_SNP_5_HELT_WT_5_diff	73.428734
1449	CG_overlap_cont	WT_GCSCORE_7_SNP_GCSCORE_7_diff	73.41251
1450	SNP_SEQ_6_T	AG_overlap_cont	73.40567
1451	SNP_SEQ_1_A	HELT_WT_0	73.39918
1452	WT_SEQ_4_A	PROT_SNP_1_PROT_WT_1_diff	73.371735
1453	HELT_SNP_1_HELT_WT_1_diff	HELT_WT_3	73.36986
1454	CC_overlap_cont	HELT_SNP_2	73.369
1455	AG_overlap_cont	MGW_SNP_4_MGW_WT_4_diff	73.36077
1456	WT_GCSCORE_7_SNP_GCSCORE_7_diff	SNP_SEQ_3_T	73.36008
1457	MGW_SNP_0_MGW_WT_0_diff	MGW_SNP_4_MGW_WT_4_diff	73.35871
1458	WT_GCSCORE_9_SNP_GCSCORE_9_diff	HELT_SNP_3	73.34941
1459	GC_overlap_cont	AG_overlap_cont	73.34242
1460	ROLL_SNP_3_ROLL_WT_3_diff	HELT_SNP_1_HELT_WT_1_diff	73.3288
1461	TC_overlap_cont	WT_ZSCORE_9_SNP_ZSCORE_9_mul	73.3168
1462	SNP_SEQ_5_A	SNP_GCSCORE_9	73.30098
1463	SNP_SEQ_6_C	TF_disrupt_pval	73.292656
1464	CT_overlap_cont	CC_overlap_cont	73.27957
1465	SNP_SEQ_5_C	MGW_WT_3	73.27932
1466	GG_overlap_cont	WT_ZSCORE_7_SNP_ZSCORE_7_mul	73.265274
1467	SNP_SEQ_6_T	HELT_SNP_4	73.24951
1468	SNP_GCSCORE_9	MGW_SNP_0_MGW_WT_0_diff	73.22781
1469	PROT_SNP_1_PROT_WT_1_diff	ROLL_SNP_2_ROLL_WT_2_mul	73.2275
1470	SNP_SEQ_2_G	MGW_WT_1	73.22404
1471	CC_overlap_cont	MGW_SNP_3_MGW_WT_3_diff	73.20904
1472	AT_overlap_cont	HELT_SNP_2	73.178635
1473	WT_GCSCORE_7	HELT_WT_5	73.16924
1474	TT_overlap_cont	ROLL_SNP_4_ROLL_WT_4_diff	73.13396
1475	AG_overlap_cont	HELT_SNP_0_HELT_WT_0_diff	73.12503
1476	CG_overlap_cont	HELT_SNP_4_HELT_WT_4_diff	73.12284
1477	SNP_SEQ_2_G	HELT_SNP_0	73.11208
1478	ROLL_SNP_3_ROLL_WT_3_diff	HELT_WT_3	73.1009
1479	SNP_SEQ_5_C	HELT_SNP_3_HELT_WT_3_diff	73.094154
1480	CA_overlap_cont	MGW_SNP_4_MGW_WT_4_diff	73.092995
1481	GG_overlap_cont	SNP_ZSCORE_9	73.07315
1482	GG_overlap_cont	HELT_SNP_0_HELT_WT_0_diff	73.065094
1483	SNP_GCSCORE_9	MGW_SNP_1_MGW_WT_1_diff	73.06434
1484	AA_overlap_cont	MGW_SNP_2_MGW_WT_2_mul	73.04588
1485	TT_overlap_cont	PROT_WT_3	73.02924
1486	GC_overlap_cont	ROLL_SNP_3_ROLL_WT_3_diff	73.01808
1487	SNP_SEQ_2_T	TC_overlap_cont	73.00634
1488	GC_overlap_cont	HELT_SNP_0_HELT_WT_0_diff	73.005745
1489	SNP_SEQ_6_A	PROT_SNP_3	73.00535
1490	TT_overlap_cont	DNASE_SCORE	73.00475
1491	WT_GCSCORE_7	MGW_SNP_1_MGW_WT_1_mul	72.99913
1492	SNP_SEQ_1_T	AC_overlap_cont	72.99489
1493	WT_GCSCORE_7	ROLL_SNP_2_ROLL_WT_2_mul	72.98065
1494	SNP_SEQ_3_A	ROLL_SNP_1	72.955605
1495	SNP_SEQ_1_T	HELT_SNP_0_HELT_WT_0_diff	72.93962
1496	GT_overlap_cont	PROT_SNP_1	72.93634
1497	SNP_SEQ_2_T	ROLL_SNP_1	72.93282
1498	CA_overlap_cont	PHASTCONS_SCORE	72.91349
1499	SNP_SEQ_2_A	ROLL_SNP_2	72.89723
1500	AC_overlap_cont	WT_GCSCORE_7_SNP_GCSCORE_7_mul	72.86521
1501	AG_overlap_cont	SNP_ZSCORE_9	72.86097
1502	SNP_SEQ_2_G	GG_overlap_cont	72.85901
1503	GT_overlap_cont	PROT_SNP_0_PROT_WT_0_mul	72.852066
1504	SNP_SEQ_5_T	PROT_SNP_4_PROT_WT_4_diff	72.851555
1505	SNP_SEQ_1_C	CC_overlap_cont	72.8409
1506	HELT_SNP_2_HELT_WT_2_diff	GT_overlap_cont	72.833435
1507	TT_overlap_cont	ROLL_SNP_1_ROLL_WT_1_diff	72.82371
1508	SNP_SEQ_3_A	AC_overlap_cont	72.81651
1509	SNP_SEQ_3_G	ROLL_SNP_2	72.81594
1510	PROT_SNP_1	WT_GCSCORE_7	72.81495
1511	SNP_SEQ_2_G	CC_overlap_cont	72.80669
1512	SNP_SEQ_1_A	HELT_WT_1	72.79192
1513	AC_overlap_cont	ROLL_SNP_4_ROLL_WT_4_mul	72.79073
1514	WT_SEQ_4_T	HELT_SNP_4_HELT_WT_4_diff	72.77917
1515	HELT_SNP_1_HELT_WT_1_diff	HELT_SNP_3_HELT_WT_3_diff	72.76185
1516	WT_SNP_TG	WT_GCSCORE_7_SNP_GCSCORE_7_diff	72.75958
1517	AC_overlap_cont	PROT_SNP_3	72.75563
1518	SNP_SEQ_3_T	SNP_SEQ_2_A	72.73628
1519	SNP_SEQ_5_T	PROT_SNP_1_PROT_WT_1_diff	72.71612
1520	CT_overlap_cont	MGW_SNP_3_MGW_WT_3_diff	72.69372
1521	AG_overlap_cont	GG_overlap_cont	72.69262
1522	SNP_SEQ_3_A	ROLL_SNP_0_ROLL_WT_0_mul	72.683235
1523	SNP_SEQ_7_C	HELT_SNP_5_HELT_WT_5_mul	72.6824
1524	SNP_SEQ_1_A	ROLL_SNP_1_ROLL_WT_1_diff	72.68181
1525	SNP_SEQ_5_A	PHASTCONS_SCORE	72.67717
1526	AC_overlap_cont	PROT_SNP_1_PROT_WT_1_diff	72.67128
1527	TC_overlap_cont	WT_ZSCORE_7_SNP_ZSCORE_7_mul	72.651
1528	SNP_SEQ_5_T	PROT_SNP_0_PROT_WT_0_diff	72.644394
1529	HELT_SNP_4_HELT_WT_4_diff	HELT_SNP_1_HELT_WT_1_diff	72.63802
1530	SNP_SEQ_3_A	PROT_SNP_0	72.63143
1531	SNP_SEQ_2_A	HELT_SNP_1	72.630646
1532	PROT_SNP_1_PROT_WT_1_diff	ROLL_SNP_3_ROLL_WT_3_diff	72.62947
1533	AC_overlap_cont	GA_overlap_cont	72.628136
1534	SNP_SEQ_7_T	MGW_SNP_4	72.62524
1535	SNP_SEQ_2_A	ROLL_SNP_0_ROLL_WT_0_diff	72.61446
1536	AG_overlap_cont	MGW_SNP_2_MGW_WT_2_diff	72.61301
1537	CA_overlap_cont	GG_overlap_cont	72.60812
1538	SNP_SEQ_3_C	CC_overlap_cont	72.604706
1539	GT_overlap_cont	MGW_SNP_1	72.602455
1540	SNP_SEQ_3_A	SNP_GCSCORE_9	72.599945
1541	SNP_GCSCORE_9	MGW_WT_1	72.59802
1542	CG_overlap_cont	PROT_SNP_2_PROT_WT_2_diff	72.59296
1543	SNP_SEQ_2_A	AG_overlap_cont	72.577896
1544	MGW_SNP_0_MGW_WT_0_diff	ROLL_WT_2	72.56575
1545	SNP_SEQ_3_T	MGW_WT_2	72.56162
1546	AG_overlap_cont	ROLL_SNP_3_ROLL_WT_3_diff	72.56044
1547	SNP_SEQ_5_C	TT_overlap_cont	72.55957
1548	WT_GCSCORE_7_SNP_GCSCORE_7_mul	MGW_SNP_4_MGW_WT_4_diff	72.54646
1549	SNP_GCSCORE_9	MGW_SNP_4_MGW_WT_4_diff	72.54606
1550	SNP_SEQ_3_T	ROLL_SNP_1_ROLL_WT_1_diff	72.5382
1551	TC_overlap_cont	CA_overlap_cont	72.536415
1552	GG_overlap_cont	PROT_WT_4	72.52537
1553	SNP_SEQ_5_C	MGW_SNP_2_MGW_WT_2_diff	72.51634
1554	SNP_SEQ_4_A	MGW_SNP_1_MGW_WT_1_diff	72.49732
1555	AA_overlap_cont	DNASE_SCORE	72.49185
1556	WT_SNP_TA	HELT_SNP_2_HELT_WT_2_diff	72.49142
1557	WT_SNP_CA	HELT_SNP_2_HELT_WT_2_diff	72.46859
1558	SNP_SEQ_5_C	PROT_SNP_2	72.46627
1559	SNP_GCSCORE_9	HELT_SNP_2_HELT_WT_2_diff	72.45398
1560	SNP_SEQ_2_T	MGW_SNP_1_MGW_WT_1_diff	72.453026
1561	SNP_SEQ_6_T	MGW_WT_2	72.44133
1562	AC_overlap_cont	HELT_SNP_5	72.43593
1563	GT_overlap_cont	MGW_SNP_4_MGW_WT_4_diff	72.43
1564	SNP_SEQ_5_T	HELT_SNP_0_HELT_WT_0_diff	72.4221
1565	GT_overlap_cont	HELT_SNP_1_HELT_WT_1_diff	72.39299
1566	PROT_SNP_2_PROT_WT_2_diff	WT_SEQ_4_C	72.36864
1567	SNP_SEQ_1_T	HELT_SNP_2_HELT_WT_2_diff	72.35256
1568	SNP_SEQ_5_A	MGW_SNP_0	72.34014
1569	CT_overlap_cont	ROLL_SNP_4_ROLL_WT_4_mul	72.32208
1570	SNP_SEQ_2_T	SNP_GCSCORE_9	72.30465
1571	AG_overlap_cont	MGW_SNP_3	72.303825
1572	SNP_SEQ_6_T	HELT_SNP_0_HELT_WT_0_diff	72.30127
1573	SNP_SEQ_2_A	ROLL_SNP_0	72.29771
1574	TG_overlap_cont	SNP_ZSCORE_9	72.29692
1575	SNP_SEQ_2_A	SNP_ZSCORE_7	72.29497
1576	SNP_SEQ_3_A	HELT_SNP_5_HELT_WT_5_diff	72.289635
1577	TT_overlap_cont	WT_ZSCORE_9_SNP_ZSCORE_9_mul	72.28774
1578	WT_GCSCORE_7	TA_overlap_cont	72.286
1579	HELT_SNP_4_HELT_WT_4_diff	HELT_SNP_2	72.25109
1580	SNP_SEQ_1_G	HELT_WT_0	72.24686
1581	AC_overlap_cont	ROLL_WT_4	72.24523
1582	SNP_SEQ_8_G	TF_disrupt_pval	72.242775
1583	SNP_SEQ_3_T	MGW_SNP_2_MGW_WT_2_diff	72.23941
1584	SNP_SEQ_5_T	ROLL_SNP_1_ROLL_WT_1_diff	72.23445
1585	SNP_SEQ_2_A	ROLL_SNP_0_ROLL_WT_0_mul	72.21212
1586	SNP_SEQ_7_T	PHASTCONS_SCORE	72.19699
1587	ROLL_SNP_3_ROLL_WT_3_diff	HELT_SNP_3	72.18266
1588	SNP_SEQ_7_C	HELT_SNP_0_HELT_WT_0_diff	72.17681
1589	AA_overlap_cont	MGW_SNP_3	72.17393
1590	WT_GCSCORE_9	PROT_SNP_4	72.17317
1591	WT_SEQ_4_G	HELT_SNP_1_HELT_WT_1_diff	72.163216
1592	PROT_SNP_3_PROT_WT_3_diff	MGW_SNP_4_MGW_WT_4_diff	72.158165
1593	SNP_GCSCORE_9	PROT_SNP_1_PROT_WT_1_mul	72.14579
1594	WT_SEQ_4_G	MGW_SNP_1_MGW_WT_1_diff	72.143394
1595	AA_overlap_cont	PROT_SNP_1_PROT_WT_1_diff	72.14231
1596	SNP_SEQ_6_A	MGW_WT_3	72.13756
1597	SNP_SEQ_2_G	PROT_SNP_0_PROT_WT_0_mul	72.13483
1598	SNP_SEQ_6_T	ROLL_WT_5	72.123405
1599	SNP_SEQ_3_G	MGW_WT_1	72.12182
1600	SNP_SEQ_3_A	WT_GCSCORE_9	72.11108
1601	AC_overlap_cont	PROT_SNP_4_PROT_WT_4_diff	72.10868
1602	WT_GCSCORE_7_SNP_GCSCORE_7_mul	DNASE_SCORE	72.10767
1603	AA_overlap_cont	PROT_SNP_3	72.06548
1604	SNP_GCSCORE_7	HIST_SCORE_Gm12878H3k9acStdPk	72.05607
1605	GG_overlap_cont	HELT_SNP_4_HELT_WT_4_diff	72.045456
1606	SNP_SEQ_6_A	SNP_GCSCORE_9	72.042755
1607	AG_overlap_cont	WT_ZSCORE_9_SNP_ZSCORE_9_mul	72.03187
1608	TC_overlap_cont	PROT_WT_2	72.02834
1609	SNP_SEQ_5_A	CC_overlap_cont	72.02488
1610	TT_overlap_cont	PROT_WT_4	72.01267
1611	SNP_SEQ_2_T	GC_overlap_cont	72.006454
1612	TC_overlap_cont	MGW_SNP_2_MGW_WT_2_diff	71.99283
1613	SNP_SEQ_8_C	CC_overlap_cont	71.979485
1614	GG_overlap_cont	SNP_GCSCORE_9	71.964424
1615	SNP_SEQ_5_C	HELT_SNP_4_HELT_WT_4_mul	71.964355
1616	AA_overlap_cont	HELT_SNP_1_HELT_WT_1_diff	71.958466
1617	SNP_SEQ_3_A	SNP_GCSCORE_7	71.952446
1618	TA_overlap_cont	ROLL_SNP_1_ROLL_WT_1_diff	71.93793
1619	GA_overlap_cont	SNP_GCSCORE_7	71.93254
1620	SNP_GCSCORE_7	WT_ZSCORE_9_SNP_ZSCORE_9_mul	71.92946
1621	SNP_SEQ_6_G	HELT_SNP_3_HELT_WT_3_mul	71.92753
1622	GC_overlap_cont	ROLL_SNP_4_ROLL_WT_4_diff	71.92346
1623	SNP_SEQ_7_T	MGW_SNP_0_MGW_WT_0_diff	71.923416
1624	GC_overlap_cont	PROT_SNP_3	71.921844
1625	SNP_SEQ_8_A	AC_overlap_cont	71.92172
1626	SNP_SEQ_2_T	HELT_WT_1	71.92135
1627	SNP_SEQ_6_A	MGW_SNP_3	71.915115
1628	GC_overlap_cont	GG_overlap_cont	71.90784
1629	SNP_SEQ_1_T	MGW_SNP_1	71.88314
1630	AC_overlap_cont	SNP_ZSCORE_9	71.87997
1631	SNP_SEQ_5_T	PROT_SNP_2	71.86968
1632	TT_overlap_cont	ROLL_SNP_2_ROLL_WT_2_diff	71.8666
1633	ROLL_SNP_3_ROLL_WT_3_mul	SNP_SEQ_5_T	71.84379
1634	SNP_SEQ_5_C	MGW_WT_0	71.837746
1635	SNP_SEQ_1_C	HELT_SNP_0_HELT_WT_0_diff	71.82704
1636	SNP_SEQ_2_G	WT_GCSCORE_7	71.8066
1637	SNP_SEQ_3_C	ROLL_SNP_0_ROLL_WT_0_diff	71.797745
1638	SNP_SEQ_5_T	GG_overlap_cont	71.79222
1639	SNP_SEQ_7_T	MGW_WT_4	71.789925
1640	AA_overlap_cont	PROT_SNP_2_PROT_WT_2_diff	71.78828
1641	AC_overlap_cont	HELT_SNP_1_HELT_WT_1_diff	71.78175
1642	SNP_SEQ_1_C	DNASE_SCORE	71.77125
1643	SNP_GCSCORE_7	WT_ZSCORE_7_SNP_ZSCORE_7_diff	71.76401
1644	SNP_GCSCORE_7	ROLL_SNP_0	71.74805
1645	WT_GCSCORE_7_SNP_GCSCORE_7_mul	ROLL_WT_4	71.744644
1646	TF_disruption	ROLL_SNP_2_ROLL_WT_2_diff	71.74395
1647	WT_GCSCORE_9_SNP_GCSCORE_9_diff	MGW_SNP_1_MGW_WT_1_diff	71.74219
1648	HELT_SNP_1_HELT_WT_1_diff	PROT_WT_2	71.738655
1649	SNP_SEQ_6_G	GG_overlap_cont	71.731674
1650	SNP_SEQ_6_A	MGW_SNP_3_MGW_WT_3_diff	71.730316
1651	CC_overlap_cont	MGW_SNP_4	71.72989
1652	SNP_SEQ_1_A	HELT_SNP_5_HELT_WT_5_diff	71.72403
1653	SNP_GCSCORE_7	MGW_SNP_3	71.7231
1654	SNP_SEQ_4_G	PROT_SNP_2_PROT_WT_2_diff	71.721794
1655	SNP_GCSCORE_9	ROLL_WT_3	71.72125
1656	GC_overlap_cont	HELT_SNP_2_HELT_WT_2_diff	71.718216
1657	SNP_SEQ_5_T	MGW_SNP_2	71.70427
1658	SNP_SEQ_6_G	PROT_SNP_4_PROT_WT_4_diff	71.702705
1659	SNP_SEQ_5_T	MGW_SNP_2_MGW_WT_2_diff	71.69676
1660	SNP_SEQ_5_A	TA_overlap_cont	71.691185
1661	TC_overlap_cont	ROLL_SNP_5	71.67499
1662	SNP_SEQ_6_T	SNP_SEQ_5_T	71.6563
1663	PROT_SNP_0	SNP_GCSCORE_7	71.65627
1664	TT_overlap_cont	PROT_SNP_1	71.64435
1665	TA_overlap_cont	MGW_SNP_1_MGW_WT_1_diff	71.64197
1666	SNP_SEQ_5_G	SNP_GCSCORE_7	71.63529
1667	SNP_SEQ_7_T	MGW_SNP_3_MGW_WT_3_diff	71.62855
1668	TT_overlap_cont	HELT_WT_2	71.624016
1669	SNP_SEQ_2_T	ROLL_SNP_0_ROLL_WT_0_diff	71.61629
1670	SNP_SEQ_4_G	MGW_SNP_4_MGW_WT_4_diff	71.608185
1671	AT_overlap_cont	TF_disrupt_pval	71.60692
1672	GT_overlap_cont	WT_GCSCORE_9	71.58713
1673	PROT_SNP_2_PROT_WT_2_diff	TF_disrupt_pval	71.57959
1674	SNP_SEQ_3_C	DNASE_SCORE	71.57788
1675	GC_overlap_cont	MGW_SNP_3_MGW_WT_3_diff	71.56799
1676	SNP_SEQ_5_G	HELT_SNP_4	71.56709
1677	SNP_SEQ_5_C	SNP_SEQ_5_T	71.563705
1678	ROLL_SNP_2_ROLL_WT_2_diff	HELT_WT_2	71.55984
1679	PROT_SNP_2	WT_GCSCORE_7_SNP_GCSCORE_7_mul	71.54684
1680	ROLL_SNP_3_ROLL_WT_3_mul	HELT_SNP_2_HELT_WT_2_diff	71.54301
1681	TT_overlap_cont	GC_overlap_cont	71.51518
1682	AC_overlap_cont	SNP_ZSCORE_7	71.50578
1683	GT_overlap_cont	HELT_SNP_4	71.5054
1684	SNP_SEQ_3_G	PROT_SNP_2	71.504295
1685	MGW_SNP_3_MGW_WT_3_diff	HELT_SNP_3_HELT_WT_3_diff	71.49682
1686	WT_SNP_AT	HELT_SNP_2	71.48684
1687	SNP_SEQ_5_T	MGW_SNP_1_MGW_WT_1_diff	71.48454
1688	SNP_SEQ_1_A	AC_overlap_cont	71.476814
1689	WT_SNP_TC	WT_GCSCORE_7_SNP_GCSCORE_7_diff	71.475945
1690	SNP_GCSCORE_7	SNP_SEQ_1_T	71.47297
1691	SNP_SEQ_5_C	MGW_WT_2	71.45799
1692	TA_overlap_cont	ROLL_SNP_5_ROLL_WT_5_mul	71.44844
1693	WT_GCSCORE_7	SNP_SEQ_1_C	71.44505
1694	HELT_SNP_2_HELT_WT_2_diff	HELT_SNP_5_HELT_WT_5_diff	71.440834
1695	TA_overlap_cont	PROT_SNP_4	71.42647
1696	SNP_SEQ_5_C	WT_GCSCORE_9	71.41892
1697	SNP_SEQ_8_A	TF_disrupt_pval	71.413475
1698	HIST_SCORE_Gm12878H3k9acStdPk	WT_GCSCORE_7	71.406876
1699	WT_SEQ_4_G	PROT_SNP_4_PROT_WT_4_diff	71.40539
1700	SNP_SEQ_6_G	WT_GCSCORE_7	71.38712
1701	GG_overlap_cont	ROLL_SNP_4_ROLL_WT_4_diff	71.36894
1702	CA_overlap_cont	MGW_WT_4	71.35864
1703	CA_overlap_cont	HELT_SNP_4_HELT_WT_4_diff	71.35623
1704	TA_overlap_cont	TF_disrupt_pval	71.33951
1705	SNP_SEQ_1_T	TA_overlap_cont	71.3382
1706	CC_overlap_cont	HELT_SNP_3_HELT_WT_3_diff	71.3365
1707	SNP_SEQ_2_T	MGW_SNP_4_MGW_WT_4_diff	71.33308
1708	SNP_SEQ_3_A	MGW_SNP_2	71.3315
1709	HELT_SNP_2_HELT_WT_2_diff	AG_overlap_cont	71.325775
1710	SNP_SEQ_2_A	ROLL_SNP_1_ROLL_WT_1_mul	71.30775
1711	WT_GCSCORE_7	GA_overlap_cont	71.30343
1712	SNP_SEQ_4_G	SNP_GCSCORE_7	71.298386
1713	SNP_SEQ_7_A	ROLL_SNP_4_ROLL_WT_4_diff	71.28373
1714	SNP_SEQ_2_A	PROT_WT_1	71.264626
1715	GC_overlap_cont	PROT_SNP_4_PROT_WT_4_diff	71.247345
1716	HELT_SNP_3	SNP_GCSCORE_7	71.23763
1717	GC_overlap_cont	MGW_SNP_1	71.22232
1718	SNP_SEQ_0_T	MGW_WT_0	71.200645
1719	WT_GCSCORE_7	SNP_SEQ_6_A	71.19026
1720	HELT_SNP_4_HELT_WT_4_diff	HELT_WT_2	71.179924
1721	SNP_SEQ_1_C	PROT_WT_1	71.17695
1722	SNP_SEQ_3_G	MGW_SNP_1_MGW_WT_1_diff	71.17474
1723	TA_overlap_cont	MGW_SNP_2_MGW_WT_2_mul	71.168304
1724	SNP_SEQ_5_T	AA_overlap_cont	71.162224
1725	WT_GCSCORE_9_SNP_GCSCORE_9_diff	ROLL_WT_3	71.12488
1726	CT_overlap_cont	PROT_SNP_4_PROT_WT_4_diff	71.113075
1727	SNP_SEQ_3_T	MGW_SNP_1_MGW_WT_1_diff	71.10708
1728	WT_GCSCORE_9_SNP_GCSCORE_9_diff	GT_overlap_cont	71.104836
1729	TT_overlap_cont	GERP_SCORE	71.09862
1730	CA_overlap_cont	ROLL_SNP_5	71.09319
1731	SNP_SEQ_1_A	HELT_SNP_0	71.089836
1732	CA_overlap_cont	PROT_SNP_2_PROT_WT_2_diff	71.082634
1733	WT_GCSCORE_9_SNP_GCSCORE_9_diff	AG_overlap_cont	71.07011
1734	CT_overlap_cont	GG_overlap_cont	71.05696
1735	SNP_SEQ_5_C	SNP_SEQ_6_T	71.05596
1736	WT_GCSCORE_7	WT_SEQ_4_G	71.0556
1737	SNP_SEQ_5_C	PROT_SNP_2_PROT_WT_2_mul	71.05084
1738	GT_overlap_cont	AG_overlap_cont	71.04047
1739	SNP_SEQ_2_C	ROLL_SNP_1_ROLL_WT_1_mul	71.03208
1740	WT_GCSCORE_7_SNP_GCSCORE_7_diff	TA_overlap_cont	71.030914
1741	SNP_SEQ_6_T	PHASTCONS_SCORE	71.02727
1742	WT_SEQ_4_C	HELT_SNP_3	71.02203
1743	SNP_SEQ_2_A	WT_GCSCORE_9	71.01413
1744	AG_overlap_cont	HELT_WT_4	71.01305
1745	CC_overlap_cont	MGW_WT_3	71.00829
1746	SNP_SEQ_7_C	HELT_SNP_5_HELT_WT_5_diff	71.00827
1747	SNP_SEQ_1_A	HELT_SNP_2_HELT_WT_2_diff	71.00337
1748	GG_overlap_cont	HELT_SNP_4	71.00004
1749	TA_overlap_cont	HELT_WT_2	70.99986
1750	SNP_SEQ_3_A	HELT_WT_1	70.99793
1751	SNP_GCSCORE_9	ROLL_SNP_5	70.98612
1752	SNP_SEQ_6_G	ROLL_SNP_4	70.98585
1753	SNP_SEQ_1_C	GERP_SCORE	70.98004
1754	PROT_SNP_2_PROT_WT_2_diff	ROLL_SNP_3_ROLL_WT_3_mul	70.9787
1755	WT_GCSCORE_9_SNP_GCSCORE_9_diff	CA_overlap_cont	70.978035
1756	SNP_SEQ_5_G	CT_overlap_cont	70.97682
1757	WT_GCSCORE_9_SNP_GCSCORE_9_diff	ROLL_WT_2	70.94955
1758	GG_overlap_cont	ROLL_WT_3	70.93701
1759	SNP_SEQ_7_A	AA_overlap_cont	70.936066
1760	WT_GCSCORE_9_SNP_GCSCORE_9_diff	CT_overlap_cont	70.92865
1761	TC_overlap_cont	SNP_GCSCORE_9	70.92226
1762	SNP_SEQ_6_G	WT_GCSCORE_9	70.91643
1763	TT_overlap_cont	ROLL_SNP_3_ROLL_WT_3_diff	70.913124
1764	CT_overlap_cont	MGW_SNP_2_MGW_WT_2_diff	70.912735
1765	SNP_GCSCORE_7	HELT_SNP_0_HELT_WT_0_diff	70.889496
1766	HELT_SNP_3_HELT_WT_3_diff	HELT_WT_2	70.88382
1767	SNP_SEQ_5_A	GT_overlap_cont	70.88098
1768	SNP_SEQ_5_C	HELT_SNP_2_HELT_WT_2_diff	70.8711
1769	CC_overlap_cont	ROLL_WT_2	70.859924
1770	WT_SNP_TA	ROLL_SNP_3_ROLL_WT_3_diff	70.85879
1771	SNP_SEQ_5_T	ROLL_SNP_2	70.85853
1772	GG_overlap_cont	PROT_WT_3	70.852264
1773	GA_overlap_cont	HELT_SNP_5_HELT_WT_5_diff	70.845024
1774	TA_overlap_cont	HELT_WT_3	70.83686
1775	WT_GCSCORE_7_SNP_GCSCORE_7_mul	CA_overlap_cont	70.83542
1776	PROT_SNP_4	WT_GCSCORE_7	70.835304
1777	AG_overlap_cont	PROT_WT_1	70.83312
1778	GT_overlap_cont	MGW_SNP_4	70.83282
1779	PROT_WT_2	ROLL_SNP_2	70.82833
1780	CC_overlap_cont	MGW_SNP_1	70.80914
1781	WT_GCSCORE_9_SNP_GCSCORE_9_diff	WT_GCSCORE_7_SNP_GCSCORE_7_mul	70.80671
1782	WT_SNP_CT	ROLL_SNP_3_ROLL_WT_3_diff	70.79793
1783	GG_overlap_cont	CA_overlap_cont	70.79521
1784	SNP_SEQ_5_C	GA_overlap_cont	70.78143
1785	TG_overlap_cont	AC_overlap_cont	70.78065
1786	SNP_SEQ_3_T	HELT_SNP_1_HELT_WT_1_diff	70.77103
1787	SNP_SEQ_3_A	MGW_SNP_0_MGW_WT_0_diff	70.7706
1788	WT_GCSCORE_7	CG_overlap_cont	70.76049
1789	SNP_SEQ_1_C	SNP_ZSCORE_9	70.76023
1790	SNP_GCSCORE_7	HIST_SCORE_Hepg2H3k9acStdPk	70.7571
1791	SNP_SEQ_7_C	MGW_SNP_4_MGW_WT_4_diff	70.74374
1792	TG_overlap_cont	WT_GCSCORE_7	70.741356
1793	GG_overlap_cont	AG_overlap_cont	70.72875
1794	SNP_SEQ_3_A	MGW_WT_2	70.69633
1795	TA_overlap_cont	MGW_WT_3	70.68677
1796	SNP_SEQ_2_A	MGW_SNP_2_MGW_WT_2_diff	70.68309
1797	GC_overlap_cont	HELT_SNP_5_HELT_WT_5_diff	70.67906
1798	CC_overlap_cont	SNP_GCSCORE_7	70.66691
1799	SNP_SEQ_7_A	MGW_SNP_4_MGW_WT_4_mul	70.64534
1800	SNP_SEQ_2_T	PROT_WT_1	70.63712
1801	WT_GCSCORE_7_SNP_GCSCORE_7_mul	HELT_SNP_2	70.63572
1802	TC_overlap_cont	AG_overlap_cont	70.63197
1803	ROLL_WT_3	HELT_SNP_2_HELT_WT_2_diff	70.631256
1804	ROLL_SNP_3	HELT_SNP_2	70.61899
1805	SNP_SEQ_5_T	ROLL_SNP_2_ROLL_WT_2_diff	70.60781
1806	SNP_SEQ_5_C	ROLL_SNP_4_ROLL_WT_4_diff	70.60776
1807	WT_SEQ_4_A	MGW_SNP_1_MGW_WT_1_diff	70.6066
1808	TFBS_SCORE_CTCF	SNP_GCSCORE_7	70.6048
1809	TC_overlap_cont	PROT_SNP_0	70.59446
1810	GA_overlap_cont	AC_overlap_cont	70.59171
1811	TG_overlap_cont	HELT_SNP_0_HELT_WT_0_diff	70.58648
1812	SNP_SEQ_6_T	AA_overlap_cont	70.56968
1813	TT_overlap_cont	ROLL_WT_1	70.547386
1814	AG_overlap_cont	ROLL_SNP_4_ROLL_WT_4_mul	70.49299
1815	SNP_GCSCORE_7	PROT_SNP_3_PROT_WT_3_diff	70.48675
1816	SNP_SEQ_2_A	SNP_SEQ_2_T	70.46561
1817	GC_overlap_cont	PROT_SNP_2_PROT_WT_2_mul	70.461555
1818	SNP_SEQ_8_A	WT_ZSCORE_9	70.46077
1819	SNP_GCSCORE_9	HELT_SNP_5_HELT_WT_5_diff	70.45526
1820	WT_GCSCORE_7	mean_Hist	70.43498
1821	CT_overlap_cont	PROT_SNP_0_PROT_WT_0_diff	70.42719
1822	SNP_SEQ_6_T	SNP_GCSCORE_9	70.416794
1823	TC_overlap_cont	MGW_SNP_2_MGW_WT_2_mul	70.414955
1824	GA_overlap_cont	ROLL_SNP_2_ROLL_WT_2_mul	70.40875
1825	SNP_SEQ_3_T	SNP_GCSCORE_9	70.404396
1826	SNP_SEQ_7_C	CC_overlap_cont	70.39639
1827	SNP_SEQ_2_A	HELT_SNP_2_HELT_WT_2_diff	70.39601
1828	SNP_SEQ_2_T	GG_overlap_cont	70.39507
1829	SNP_SEQ_3_A	SNP_SEQ_2_A	70.3901
1830	SNP_SEQ_5_C	MGW_SNP_2	70.38008
1831	HELT_SNP_1_HELT_WT_1_diff	ROLL_WT_2	70.37204
1832	SNP_SEQ_3_A	PROT_SNP_0_PROT_WT_0_diff	70.370605
1833	SNP_SEQ_7_T	AC_overlap_cont	70.35863
1834	WT_SEQ_4_G	HELT_WT_2	70.349686
1835	SNP_SEQ_4_T	HELT_SNP_4_HELT_WT_4_diff	70.34492
1836	SNP_SEQ_3_G	MGW_WT_0	70.34486
1837	TC_overlap_cont	ROLL_SNP_3_ROLL_WT_3_diff	70.34024
1838	SNP_SEQ_1_T	PROT_WT_0	70.315414
1839	GT_overlap_cont	MGW_SNP_0	70.314766
1840	WT_SNP_GA	PROT_SNP_2	70.30823
1841	GT_overlap_cont	PHASTCONS_SCORE	70.3014
1842	SNP_GCSCORE_9	GT_overlap_cont	70.29793
1843	MGW_SNP_4_MGW_WT_4_diff	WT_GCSCORE_7_SNP_GCSCORE_7_diff	70.28771
1844	HELT_SNP_2_HELT_WT_2_diff	TA_overlap_cont	70.285194
1845	SNP_SEQ_3_T	SNP_GCSCORE_7	70.28471
1846	SNP_SEQ_5_A	PROT_SNP_2	70.28114
1847	SNP_SEQ_6_T	ROLL_SNP_4_ROLL_WT_4_diff	70.27692
1848	HELT_SNP_1_HELT_WT_1_diff	MGW_SNP_4_MGW_WT_4_diff	70.276825
1849	SNP_SEQ_3_A	HELT_SNP_1_HELT_WT_1_mul	70.275925
1850	AT_overlap_cont	MGW_SNP_3_MGW_WT_3_diff	70.27578
1851	SNP_SEQ_7_A	WT_ZSCORE_7_SNP_ZSCORE_7_mul	70.27455
1852	SNP_SEQ_8_A	ROLL_WT_5	70.27257
1853	SNP_SEQ_5_A	ROLL_SNP_4_ROLL_WT_4_mul	70.264015
1854	WT_GCSCORE_7_SNP_GCSCORE_7_diff	MGW_SNP_1	70.26293
1855	SNP_SEQ_2_T	MGW_WT_1	70.25232
1856	AC_overlap_cont	PROT_SNP_0	70.2472
1857	CT_overlap_cont	AG_overlap_cont	70.242645
1858	GA_overlap_cont	SNP_ZSCORE_9	70.23001
1859	MGW_SNP_4_MGW_WT_4_diff	ROLL_SNP_3	70.22958
1860	SNP_SEQ_5_C	ROLL_SNP_4	70.229385
1861	AC_overlap_cont	MGW_WT_3	70.22898
1862	SNP_GCSCORE_9	HELT_SNP_0_HELT_WT_0_diff	70.22402
1863	SNP_GCSCORE_7	SNP_SEQ_3_G	70.22304
1864	WT_SEQ_4_T	SNP_GCSCORE_7	70.21772
1865	SNP_SEQ_5_T	MGW_WT_1	70.19691
1866	GC_overlap_cont	DNASE_SCORE	70.18675
1867	SNP_GCSCORE_9	ROLL_SNP_4_ROLL_WT_4_mul	70.18037
1868	SNP_SEQ_2_A	MGW_WT_3	70.17305
1869	CA_overlap_cont	ROLL_SNP_0_ROLL_WT_0_diff	70.165306
1870	SNP_SEQ_2_G	WT_GCSCORE_9	70.16499
1871	WT_SEQ_4_C	HELT_WT_3	70.14784
1872	GT_overlap_cont	SNP_GCSCORE_7	70.144
1873	CC_overlap_cont	GA_overlap_cont	70.13913
1874	PROT_WT_2	MGW_SNP_0_MGW_WT_0_diff	70.13889
1875	PROT_SNP_1_PROT_WT_1_diff	MGW_SNP_4_MGW_WT_4_diff	70.13122
1876	CG_overlap_cont	MGW_SNP_4_MGW_WT_4_diff	70.122284
1877	SNP_SEQ_2_T	HELT_SNP_0	70.116455
1878	AC_overlap_cont	WT_ZSCORE_7_SNP_ZSCORE_7_mul	70.11145
1879	WT_GCSCORE_7_SNP_GCSCORE_7_mul	PROT_SNP_4	70.08584
1880	SNP_SEQ_5_C	HELT_WT_5	70.084984
1881	SNP_SEQ_5_G	SNP_GCSCORE_9	70.08183
1882	SNP_SEQ_5_G	MGW_WT_2	70.07373
1883	WT_GCSCORE_9	ROLL_SNP_5	70.06282
1884	SNP_GCSCORE_7	mean_TF	70.05838
1885	WT_GCSCORE_7	SNP_SEQ_3_G	70.056984
1886	WT_GCSCORE_7	WT_ZSCORE_7_SNP_ZSCORE_7_mul	70.043594
1887	PROT_SNP_2	HELT_SNP_3	70.04328
1888	WT_GCSCORE_7_SNP_GCSCORE_7_diff	WT_GCSCORE_7_SNP_GCSCORE_7_mul	70.04247
1889	SNP_SEQ_0_T	HELT_SNP_0_HELT_WT_0_diff	70.03296
1890	SNP_SEQ_8_A	CC_overlap_cont	70.02464
1891	SNP_SEQ_3_T	HELT_SNP_5_HELT_WT_5_diff	70.01631
1892	SNP_SEQ_2_A	ROLL_WT_2	70.01232
1893	WT_GCSCORE_7	MGW_SNP_0_MGW_WT_0_mul	70.002174
1894	GT_overlap_cont	ROLL_SNP_0_ROLL_WT_0_mul	69.989815
1895	ROLL_SNP_2_ROLL_WT_2_diff	MGW_SNP_4_MGW_WT_4_diff	69.985825
1896	SNP_SEQ_6_T	MGW_WT_0	69.98126
1897	GT_overlap_cont	PROT_SNP_1_PROT_WT_1_mul	69.97198
1898	WT_SNP_TA	HELT_SNP_4_HELT_WT_4_diff	69.96723
1899	ROLL_SNP_3	MGW_SNP_4_MGW_WT_4_diff	69.96159
1900	SNP_SEQ_3_C	HELT_SNP_3_HELT_WT_3_diff	69.94791
1901	GT_overlap_cont	HELT_WT_1	69.94029
1902	SNP_SEQ_6_C	HELT_WT_4	69.92465
1903	TT_overlap_cont	MGW_SNP_4_MGW_WT_4_mul	69.91689
1904	HELT_SNP_4_HELT_WT_4_diff	TF_disrupt_pval	69.90225
1905	SNP_SEQ_7_T	PROT_WT_0	69.86963
1906	SNP_SEQ_7_A	ROLL_SNP_5_ROLL_WT_5_mul	69.85108
1907	WT_GCSCORE_7_SNP_GCSCORE_7_diff	DNASE_SCORE	69.85017
1908	SNP_SEQ_6_C	CA_overlap_cont	69.837395
1909	SNP_SEQ_5_A	WT_GCSCORE_7_SNP_GCSCORE_7_mul	69.80101
1910	ROLL_SNP_2_ROLL_WT_2_mul	ROLL_SNP_3_ROLL_WT_3_diff	69.7886
1911	CC_overlap_cont	WT_ZSCORE_7_SNP_ZSCORE_7_diff	69.770195
1912	SNP_SEQ_5_T	ROLL_SNP_5_ROLL_WT_5_diff	69.75044
1913	SNP_SEQ_6_T	MGW_WT_3	69.7465
1914	WT_GCSCORE_7	SNP_SEQ_5_G	69.73926
1915	PROT_SNP_2_PROT_WT_2_diff	SNP_SEQ_3_A	69.72953
1916	TA_overlap_cont	ROLL_WT_4	69.72846
1917	HELT_SNP_2_HELT_WT_2_diff	HELT_WT_2	69.70858
1918	MGW_SNP_0_MGW_WT_0_diff	HELT_SNP_4_HELT_WT_4_diff	69.708244
1919	AG_overlap_cont	HELT_SNP_1_HELT_WT_1_diff	69.69786
1920	SNP_SEQ_3_G	HELT_SNP_1	69.69411
1921	SNP_SEQ_6_T	GC_overlap_cont	69.689026
1922	CC_overlap_cont	PROT_SNP_0_PROT_WT_0_diff	69.67053
1923	CA_overlap_cont	HELT_SNP_0	69.6683
1924	CT_overlap_cont	WT_GCSCORE_7	69.66492
1925	SNP_SEQ_2_A	MGW_SNP_4	69.66001
1926	HELT_SNP_2_HELT_WT_2_diff	MGW_WT_1	69.65467
1927	ROLL_SNP_2_ROLL_WT_2_diff	PROT_SNP_1_PROT_WT_1_diff	69.64584
1928	CA_overlap_cont	WT_ZSCORE_7_SNP_ZSCORE_7_mul	69.62004
1929	CA_overlap_cont	MGW_WT_3	69.609276
1930	HELT_SNP_3_HELT_WT_3_diff	SNP_GCSCORE_9	69.601036
1931	SNP_SEQ_0_T	ROLL_SNP_3_ROLL_WT_3_diff	69.60002
1932	GC_overlap_cont	PROT_SNP_0_PROT_WT_0_mul	69.59565
1933	SNP_GCSCORE_9	TG_overlap_cont	69.590904
1934	TC_overlap_cont	ROLL_SNP_5_ROLL_WT_5_mul	69.58756
1935	TC_overlap_cont	HELT_SNP_3_HELT_WT_3_diff	69.57996
1936	WT_GCSCORE_9	GT_overlap_cont	69.56764
1937	GT_overlap_cont	ROLL_WT_2	69.55919
1938	SNP_SEQ_3_G	PROT_SNP_2_PROT_WT_2_diff	69.53831
1939	CG_overlap_cont	WT_GCSCORE_7_SNP_GCSCORE_7_mul	69.53763
1940	GT_overlap_cont	WT_ZSCORE_7_SNP_ZSCORE_7_diff	69.53245
1941	SNP_SEQ_5_T	ROLL_SNP_5	69.49991
1942	ROLL_SNP_2_ROLL_WT_2_diff	PROT_SNP_4_PROT_WT_4_diff	69.496086
1943	TT_overlap_cont	ROLL_WT_5	69.481575
1944	SNP_GCSCORE_7	mean_Hist	69.48157
1945	WT_GCSCORE_9_SNP_GCSCORE_9_diff	MGW_SNP_4	69.47684
1946	SNP_SEQ_8_A	ROLL_SNP_5_ROLL_WT_5_mul	69.474464
1947	CC_overlap_cont	SNP_SEQ_0_A	69.47153
1948	CG_overlap_cont	ROLL_WT_2	69.46719
1949	ROLL_SNP_2	SNP_GCSCORE_7	69.46393
1950	SNP_SEQ_3_G	SNP_GCSCORE_7	69.46204
1951	TT_overlap_cont	PROT_WT_0	69.45504
1952	AG_overlap_cont	HELT_SNP_2	69.454506
1953	SNP_SEQ_2_G	CA_overlap_cont	69.4541
1954	CA_overlap_cont	PROT_SNP_4_PROT_WT_4_diff	69.435776
1955	CA_overlap_cont	PROT_SNP_0_PROT_WT_0_mul	69.43283
1956	WT_GCSCORE_9	PROT_WT_0	69.42992
1957	SNP_SEQ_6_G	HELT_SNP_0_HELT_WT_0_diff	69.426216
1958	SNP_SEQ_6_A	SNP_GCSCORE_7	69.41885
1959	AT_overlap_cont	ROLL_SNP_3	69.41797
1960	PROT_SNP_2_PROT_WT_2_diff	MGW_SNP_1_MGW_WT_1_diff	69.41375
1961	SNP_SEQ_2_A	HELT_SNP_1_HELT_WT_1_diff	69.409996
1962	SNP_SEQ_7_T	HELT_SNP_5_HELT_WT_5_mul	69.40979
1963	CG_overlap_cont	PROT_WT_4	69.40698
1964	AT_overlap_cont	SNP_GCSCORE_7	69.40526
1965	WT_SNP_AG	ROLL_SNP_3_ROLL_WT_3_diff	69.4045
1966	SNP_SEQ_2_A	TC_overlap_cont	69.39169
1967	SNP_SEQ_5_C	SNP_SEQ_6_G	69.383865
1968	CT_overlap_cont	CA_overlap_cont	69.37827
1969	TT_overlap_cont	HELT_WT_5	69.37706
1970	HELT_SNP_4_HELT_WT_4_diff	SNP_SEQ_5_G	69.376755
1971	SNP_SEQ_3_A	ROLL_WT_4	69.367455
1972	SNP_SEQ_3_A	HELT_WT_3	69.365295
1973	CC_overlap_cont	ROLL_SNP_4_ROLL_WT_4_diff	69.36286
1974	TFBS_SCORE_FOS	WT_GCSCORE_7_SNP_GCSCORE_7_diff	69.36246
1975	PROT_SNP_2_PROT_WT_2_diff	MGW_SNP_0_MGW_WT_0_diff	69.3578
1976	SNP_SEQ_6_G	CC_overlap_cont	69.34071
1977	ROLL_SNP_3_ROLL_WT_3_diff	PROT_SNP_2_PROT_WT_2_mul	69.332436
1978	SNP_SEQ_1_T	CC_overlap_cont	69.33091
1979	MGW_SNP_4_MGW_WT_4_diff	ROLL_SNP_2_ROLL_WT_2_diff	69.33002
1980	SNP_SEQ_7_A	CA_overlap_cont	69.32533
1981	GT_overlap_cont	MGW_WT_3	69.315674
1982	SNP_SEQ_5_C	MGW_SNP_0	69.31423
1983	SNP_SEQ_3_A	MGW_SNP_1	69.310814
1984	WT_GCSCORE_7	SNP_SEQ_6_C	69.30823
1985	SNP_SEQ_7_A	MGW_WT_0	69.29748
1986	SNP_GCSCORE_7	TFBS_SCORE_MAX	69.28598
1987	ROLL_SNP_2_ROLL_WT_2_diff	HELT_SNP_3_HELT_WT_3_mul	69.28446
1988	CG_overlap_cont	GC_overlap_cont	69.28125
1989	SNP_SEQ_5_T	SNP_SEQ_7_T	69.26473
1990	SNP_GCSCORE_9	PROT_SNP_3	69.262276
1991	CC_overlap_cont	PROT_WT_2	69.26018
1992	SNP_SEQ_3_A	SNP_SEQ_5_T	69.24068
1993	WT_SEQ_4_C	ROLL_SNP_3	69.22465
1994	SNP_SEQ_2_A	HELT_SNP_0_HELT_WT_0_mul	69.21966
1995	SNP_SEQ_4_G	ROLL_SNP_2	69.217606
1996	SNP_SEQ_2_A	PROT_SNP_1_PROT_WT_1_mul	69.213356
1997	WT_GCSCORE_9	AG_overlap_cont	69.209404
1998	SNP_SEQ_7_T	AG_overlap_cont	69.198524
1999	SNP_SEQ_5_T	HELT_SNP_2_HELT_WT_2_diff	69.19343
[truncated: 47,059 more rows]
